# Supplementary material for: Strain-Specific Effects of Bacillus velezensis Cell-Free Supernatants on Canine Epithelial and Immune Cell Responses
Source: Microorganisms. 2026 Jul 15;14(7):1545. doi: 10.3390/microorganisms14071545 (PMC13414072; doi:10.3390/microorganisms14071545)
Supplement: Supplementary file 1 [file microorganisms-14-01545-s001.zip]

Archive with 2 entries (2 files):
- microorganisms-4318859-supplementary.pdf
- Supplementary PCR STD Excel.xlsx
