# Supplementary material for: Strain-Specific Effects of Bacillus velezensis Cell-Free Supernatants on Canine Epithelial and Immune Cell Responses
Source: Microorganisms. 2026 Jul 15;14(7):1545. doi: 10.3390/microorganisms14071545 (PMC13414072; doi:10.3390/microorganisms14071545)
Supplement: Supplementary file 1 [file microorganisms-14-01545-s001.zip › Supplementary PCR STD Excel.xlsx]

## Sheet: raw
Chip Run Info	W:\BF083-003-1223\BF083-003-1223_Chip 01\ChipRun.bml	1691195170	192.24 (169x)	GE 192x24 Fast v1	ROX	VIC-MGB : FAM-MGB	24-06-2025 11:22:39	00:24:48	BIOMARKHD270	SamplePlateName: NA	SamplePlateBarCode: NA	ReagentPlateName: NA	ReagentPlateBarCode: NA
Application Version	4.8.1
Application Build	20210907.1056
Export Type	Table Results
Quality Threshold	0.65
Baseline Correction Method	Linear (Derivative)
Ct Threshold Method	Auto (Global)
Experiment Information	Experiment Information	Experiment Information	Experiment Information	Experiment Information	Experiment Information	Experiment Information	Experiment Information	VIC-MGB	VIC-MGB	VIC-MGB	VIC-MGB	VIC-MGB	FAM-MGB	FAM-MGB	FAM-MGB	FAM-MGB	FAM-MGB	User
Chamber	Sample	Sample	Sample	VIC-MGB	VIC-MGB	FAM-MGB	FAM-MGB	Ct	Ct	Ct	Ct	Ct	Ct	Ct	Ct	Ct	Ct	Defined
ID	Name	Type	rConc	Name	Type	Name	Type	Value	Calibrated rConc	Quality	Call	Threshold	Value	Calibrated rConc	Quality	Call	Threshold	Comments
S001-A13	BF083-003-1223_001	Unknown	0		Test	Cf02690011_m1	Test	20.1045	0.568728	0.949186	Pass	0.00909582	19.7841	8.87246	1	Pass	0.0190134	Chip01
S002-A13	BF083-003-1223_009	Unknown	0		Test	Cf02690011_m1	Test	20.5694	0.389113	1	Pass	0.00909582	19.8089	8.71051	1	Pass	0.0190134	Chip01
S003-A13	BF083-003-1223_017	Unknown	0		Test	Cf02690011_m1	Test	20.6553	0.362766	1	Pass	0.00909582	20.0452	7.30495	1	Pass	0.0190134	Chip01
S006-A13	BF083-003-1223_041	Unknown	0		Test	Cf02690011_m1	Test	19.8471	0.701746	1	Pass	0.00909582	19.0383	15.4632	1	Pass	0.0190134	Chip01
S005-A13	BF083-003-1223_033	Unknown	0		Test	Cf02690011_m1	Test	19.2624	1.13109	0.985983	Pass	0.00909582	18.5354	22.4892	1	Pass	0.0190134	Chip01
S004-A13	BF083-003-1223_025	Unknown	0		Test	Cf02690011_m1	Test	20.5234	0.404001	1	Pass	0.00909582	19.8185	8.64836	1	Pass	0.0190134	Chip01
S013-A13	BF083-003-1223_049	Unknown	0		Test	Cf02690011_m1	Test	19.7214	0.777604	0.984841	Pass	0.00909582	19.2541	13.167	1	Pass	0.0190134	Chip01
S014-A13	BF083-003-1223_057	Unknown	0		Test	Cf02690011_m1	Test	20.9987	0.274068	1	Pass	0.00909582	20.2774	6.14477	1	Pass	0.0190134	Chip01
S015-A13	BF083-003-1223_065	Unknown	0		Test	Cf02690011_m1	Test	19.6427	0.829212	1	Pass	0.00909582	18.965	16.331	1	Pass	0.0190134	Chip01
S018-A13	BF083-003-1223_089	Unknown	0		Test	Cf02690011_m1	Test	20.488	0.415853	1	Pass	0.00909582	19.7156	9.337	1	Pass	0.0190134	Chip01
S017-A13	BF083-003-1223_081	Unknown	0		Test	Cf02690011_m1	Test	19.3986	1.01206	0.977254	Pass	0.00909582	18.8317	18.0347	1	Pass	0.0190134	Chip01
S016-A13	BF083-003-1223_073	Unknown	0		Test	Cf02690011_m1	Test	20.0509	0.594188	0.943957	Pass	0.00909582	19.4851	11.0856	1	Pass	0.0190134	Chip01
S025-A13	BF083-003-1223_002	Unknown	0		Test	Cf02690011_m1	Test	20.0476	0.595793	0.928166	Pass	0.00909582	19.4625	11.2743	1	Pass	0.0190134	Chip01
S026-A13	BF083-003-1223_010	Unknown	0		Test	Cf02690011_m1	Test	20.1749	0.536984	0.963309	Pass	0.00909582	19.4794	11.1328	1	Pass	0.0190134	Chip01
S027-A13	BF083-003-1223_018	Unknown	0		Test	Cf02690011_m1	Test	20.5477	0.396056	1	Pass	0.00909582	19.8737	8.30004	1	Pass	0.0190134	Chip01
S030-A13	BF083-003-1223_042	Unknown	0		Test	Cf02690011_m1	Test	20.4141	0.441724	0.988256	Pass	0.00909582	19.7799	8.90025	1	Pass	0.0190134	Chip01
S029-A13	BF083-003-1223_034	Unknown	0		Test	Cf02690011_m1	Test	20.7388	0.33884	1	Pass	0.00909582	20.0595	7.22732	1	Pass	0.0190134	Chip01
S028-A13	BF083-003-1223_026	Unknown	0		Test	Cf02690011_m1	Test	20.7756	0.328816	1	Pass	0.00909582	20.0178	7.45531	1	Pass	0.0190134	Chip01
S037-A13	BF083-003-1223_050	Unknown	0		Test	Cf02690011_m1	Test	21.6084	0.16659	1	Pass	0.00909582	20.9037	3.85398	1	Pass	0.0190134	Chip01
S038-A13	BF083-003-1223_058	Unknown	0		Test	Cf02690011_m1	Test	19.8555	0.696939	1	Pass	0.00909582	19.176	13.9556	1	Pass	0.0190134	Chip01
S039-A13	BF083-003-1223_066	Unknown	0		Test	Cf02690011_m1	Test	19.6052	0.85499	1	Pass	0.00909582	18.8535	17.7448	1	Pass	0.0190134	Chip01
S042-A13	BF083-003-1223_090	Unknown	0		Test	Cf02690011_m1	Test	20.5956	0.380892	1	Pass	0.00909582	19.8639	8.36089	1	Pass	0.0190134	Chip01
S041-A13	BF083-003-1223_082	Unknown	0		Test	Cf02690011_m1	Test	19.3014	1.09569	0.967713	Pass	0.00909582	18.6615	20.4724	1	Pass	0.0190134	Chip01
S040-A13	BF083-003-1223_074	Unknown	0		Test	Cf02690011_m1	Test	19.63	0.837881	1	Pass	0.00909582	18.9527	16.4813	1	Pass	0.0190134	Chip01
S049-A13	BF083-003-1223_003	Unknown	0		Test	Cf02690011_m1	Test	20.3606	0.461418	0.956258	Pass	0.00909582	19.7757	8.92837	1	Pass	0.0190134	Chip01
S050-A13	BF083-003-1223_011	Unknown	0		Test	Cf02690011_m1	Test	20.4214	0.439103	0.969334	Pass	0.00909582	19.7253	9.26994	1	Pass	0.0190134	Chip01
S051-A13	BF083-003-1223_019	Unknown	0		Test	Cf02690011_m1	Test	20.909	0.294882	1	Pass	0.00909582	20.236	6.33687	1	Pass	0.0190134	Chip01
S054-A13	BF083-003-1223_043	Unknown	0		Test	Cf02690011_m1	Test	20.5249	0.40351	0.997915	Pass	0.00909582	19.8459	8.47334	1	Pass	0.0190134	Chip01
S053-A13	BF083-003-1223_035	Unknown	0		Test	Cf02690011_m1	Test	20.9197	0.292331	1	Pass	0.00909582	20.1611	6.70064	1	Pass	0.0190134	Chip01
S052-A13	BF083-003-1223_027	Unknown	0		Test	Cf02690011_m1	Test	21.5912	0.168955	0.988768	Pass	0.00909582	20.9648	3.68251	1	Pass	0.0190134	Chip01
S061-A13	BF083-003-1223_051	Unknown	0		Test	Cf02690011_m1	Test	20.2288	0.513869	0.954884	Pass	0.00909582	19.5621	10.4681	1	Pass	0.0190134	Chip01
S062-A13	BF083-003-1223_059	Unknown	0		Test	Cf02690011_m1	Test	19.9804	0.629397	1	Pass	0.00909582	19.2875	12.8438	1	Pass	0.0190134	Chip01
S063-A13	BF083-003-1223_067	Unknown	0		Test	Cf02690011_m1	Test	19.5123	0.922362	0.998748	Pass	0.00909582	18.8484	17.8117	1	Pass	0.0190134	Chip01
S066-A13	BF083-003-1223_091	Unknown	0		Test	Cf02690011_m1	Test	20.3346	0.471344	0.947968	Pass	0.00909582	19.6662	9.68716	1	Pass	0.0190134	Chip01
S065-A13	BF083-003-1223_083	Unknown	0		Test	Cf02690011_m1	Test	19.3509	1.05231	0.954027	Pass	0.00909582	18.754	19.1096	1	Pass	0.0190134	Chip01
S064-A13	BF083-003-1223_075	Unknown	0		Test	Cf02690011_m1	Test	19.7286	0.773027	1	Pass	0.00909582	19.0648	15.1607	1	Pass	0.0190134	Chip01
S073-A13	BF083-003-1223_004	Unknown	0		Test	Cf02690011_m1	Test	20.506	0.409777	1	Pass	0.00909582	19.7463	9.12608	1	Pass	0.0190134	Chip01
S074-A13	BF083-003-1223_012	Unknown	0		Test	Cf02690011_m1	Test	20.3382	0.469958	0.954926	Pass	0.00909582	19.6776	9.60528	1	Pass	0.0190134	Chip01
S075-A13	BF083-003-1223_020	Unknown	0		Test	Cf02690011_m1	Test	20.3403	0.46913	0.972109	Pass	0.00909582	19.6355	9.91126	1	Pass	0.0190134	Chip01
S078-A13	BF083-003-1223_044	Unknown	0		Test	Cf02690011_m1	Test	20.6231	0.372433	1	Pass	0.00909582	19.8926	8.18409	1	Pass	0.0190134	Chip01
S077-A13	BF083-003-1223_036	Unknown	0		Test	Cf02690011_m1	Test	20.9452	0.28629	1	Pass	0.00909582	20.2629	6.21134	1	Pass	0.0190134	Chip01
S076-A13	BF083-003-1223_028	Unknown	0		Test	Cf02690011_m1	Test	21.1787	0.236617	0.935862	Pass	0.00909582	20.4789	5.28827	1	Pass	0.0190134	Chip01
S085-A13	BF083-003-1223_052	Unknown	0		Test	Cf02690011_m1	Test	20.9759	0.279213	1	Pass	0.00909582	20.2808	6.12888	1	Pass	0.0190134	Chip01
S086-A13	BF083-003-1223_060	Unknown	0		Test	Cf02690011_m1	Test	19.9806	0.629315	1	Pass	0.00909582	19.3137	12.5954	1	Pass	0.0190134	Chip01
S087-A13	BF083-003-1223_068	Unknown	0		Test	Cf02690011_m1	Test	19.4446	0.974802	0.989922	Pass	0.00909582	18.7139	19.6887	1	Pass	0.0190134	Chip01
S090-A13	BF083-003-1223_092	Unknown	0		Test	Cf02690011_m1	Test	20.2742	0.495161	0.931147	Pass	0.00909582	19.4966	10.9915	1	Pass	0.0190134	Chip01
S089-A13	BF083-003-1223_084	Unknown	0		Test	Cf02690011_m1	Test	19.5216	0.915378	0.994817	Pass	0.00909582	18.7735	18.8338	1	Pass	0.0190134	Chip01
S088-A13	BF083-003-1223_076	Unknown	0		Test	Cf02690011_m1	Test	19.7858	0.737762	1	Pass	0.00909582	19.061	15.2039	1	Pass	0.0190134	Chip01
S100-A13	BF083-003-1223_029	Unknown	0		Test	Cf02690011_m1	Test	19.9525	0.64391	1	Pass	0.00909582	19.2624	13.0861	1	Pass	0.0190134	Chip01
S101-A13	BF083-003-1223_037	Unknown	0		Test	Cf02690011_m1	Test	20.1636	0.541961	0.936077	Pass	0.00909582	19.4802	11.1263	1	Pass	0.0190134	Chip01
S102-A13	BF083-003-1223_045	Unknown	0		Test	Cf02690011_m1	Test	21.943	0.126768	1	Pass	0.00909582	21.3279	2.81008	1	Pass	0.0190134	Chip01
S099-A13	BF083-003-1223_021	Unknown	0		Test	Cf02690011_m1	Test	20.1364	0.554124	0.929653	Pass	0.00909582	19.3831	11.961	1	Pass	0.0190134	Chip01
S098-A13	BF083-003-1223_013	Unknown	0		Test	Cf02690011_m1	Test	20.0117	0.613507	0.913179	Pass	0.00909582	19.4004	11.8075	1	Pass	0.0190134	Chip01
S097-A13	BF083-003-1223_005	Unknown	0		Test	Cf02690011_m1	Test	20.9312	0.2896	1	Pass	0.00909582	20.1544	6.73427	1	Pass	0.0190134	Chip01
S112-A13	BF083-003-1223_077	Unknown	0		Test	Cf02690011_m1	Test	19.545	0.89809	0.974504	Pass	0.00909582	18.8753	17.4584	1	Pass	0.0190134	Chip01
S113-A13	BF083-003-1223_085	Unknown	0		Test	Cf02690011_m1	Test	19.704	0.788736	1	Pass	0.00909582	19.0547	15.2751	1	Pass	0.0190134	Chip01
S114-A13	BF083-003-1223_093	Unknown	0		Test	Cf02690011_m1	Test	20.4824	0.417752	0.968601	Pass	0.00909582	19.7458	9.12979	1	Pass	0.0190134	Chip01
S111-A13	BF083-003-1223_069	Unknown	0		Test	Cf02690011_m1	Test	19.3923	1.01731	0.972055	Pass	0.00909582	18.7174	19.6373	1	Pass	0.0190134	Chip01
S110-A13	BF083-003-1223_061	Unknown	0		Test	Cf02690011_m1	Test	20.4096	0.443351	0.966727	Pass	0.00909582	19.6562	9.75984	1	Pass	0.0190134	Chip01
S109-A13	BF083-003-1223_053	Unknown	0		Test	Cf02690011_m1	Test	22.648	0.0712938	1	Pass	0.00909582	21.8728	1.87263	1	Pass	0.0190134	Chip01
S124-A13	BF083-003-1223_030	Unknown	0		Test	Cf02690011_m1	Test	20.035	0.601971	0.918823	Pass	0.00909582	19.3011	12.7145	1	Pass	0.0190134	Chip01
S125-A13	BF083-003-1223_038	Unknown	0		Test	Cf02690011_m1	Test	20.6543	0.363067	1	Pass	0.00909582	19.8398	8.51215	1	Pass	0.0190134	Chip01
S126-A13	BF083-003-1223_046	Unknown	0		Test	Cf02690011_m1	Test	20.595	0.381072	0.999718	Pass	0.00909582	19.831	8.56789	1	Pass	0.0190134	Chip01
S123-A13	BF083-003-1223_022	Unknown	0		Test	Cf02690011_m1	Test	20.6317	0.369815	1	Pass	0.00909582	19.8558	8.41107	1	Pass	0.0190134	Chip01
S122-A13	BF083-003-1223_014	Unknown	0		Test	Cf02690011_m1	Test	20.1086	0.566825	0.937206	Pass	0.00909582	19.3307	12.4365	1	Pass	0.0190134	Chip01
S121-A13	BF083-003-1223_006	Unknown	0		Test	Cf02690011_m1	Test	20.3847	0.452456	0.962002	Pass	0.00909582	19.6894	9.52123	1	Pass	0.0190134	Chip01
S136-A13	BF083-003-1223_078	Unknown	0		Test	Cf02690011_m1	Test	19.7815	0.740379	1	Pass	0.00909582	19.1333	14.4065	1	Pass	0.0190134	Chip01
S137-A13	BF083-003-1223_086	Unknown	0		Test	Cf02690011_m1	Test	19.3701	1.03593	0.962396	Pass	0.00909582	18.7084	19.7705	1	Pass	0.0190134	Chip01
S138-A13	BF083-003-1223_094	Unknown	0		Test	Cf02690011_m1	Test	20.7263	0.342314	1	Pass	0.00909582	19.8764	8.28303	1	Pass	0.0190134	Chip01
S135-A13	BF083-003-1223_070	Unknown	0		Test	Cf02690011_m1	Test	19.9635	0.638157	1	Pass	0.00909582	19.2067	13.6407	1	Pass	0.0190134	Chip01
S134-A13	BF083-003-1223_062	Unknown	0		Test	Cf02690011_m1	Test	20.1546	0.54596	0.939431	Pass	0.00909582	19.4159	11.6727	1	Pass	0.0190134	Chip01
S133-A13	BF083-003-1223_054	Unknown	0		Test	Cf02690011_m1	Test	20.22	0.517548	0.949066	Pass	0.00909582	19.5165	10.8294	1	Pass	0.0190134	Chip01
S148-A13	BF083-003-1223_031	Unknown	0		Test	Cf02690011_m1	Test	20.2749	0.494871	0.958853	Pass	0.00909582	19.5678	10.424	1	Pass	0.0190134	Chip01
S149-A13	BF083-003-1223_039	Unknown	0		Test	Cf02690011_m1	Test	21.8724	0.134296	1	Pass	0.00909582	21.2037	3.08222	1	Pass	0.0190134	Chip01
S150-A13	BF083-003-1223_047	Unknown	0		Test	Cf02690011_m1	Test	20.9614	0.28253	1	Pass	0.00909582	20.2118	6.45242	1	Pass	0.0190134	Chip01
S147-A13	BF083-003-1223_023	Unknown	0		Test	Cf02690011_m1	Test	20.7284	0.341729	1	Pass	0.00909582	20.0268	7.40557	1	Pass	0.0190134	Chip01
S146-A13	BF083-003-1223_015	Unknown	0		Test	Cf02690011_m1	Test	19.8916	0.676705	1	Pass	0.00909582	19.1451	14.2809	1	Pass	0.0190134	Chip01
S145-A13	BF083-003-1223_007	Unknown	0		Test	Cf02690011_m1	Test	20.2957	0.486557	0.955881	Pass	0.00909582	19.5381	10.6572	1	Pass	0.0190134	Chip01
S160-A13	BF083-003-1223_079	Unknown	0		Test	Cf02690011_m1	Test	19.9357	0.652805	1	Pass	0.00909582	19.3193	12.5428	1	Pass	0.0190134	Chip01
S161-A13	BF083-003-1223_087	Unknown	0		Test	Cf02690011_m1	Test	19.8573	0.69595	1	Pass	0.00909582	19.1572	14.1524	1	Pass	0.0190134	Chip01
S162-A13	BF083-003-1223_095	Unknown	0		Test	Cf02690011_m1	Test	19.9001	0.672055	1	Pass	0.00909582	19.2287	13.4182	1	Pass	0.0190134	Chip01
S159-A13	BF083-003-1223_071	Unknown	0		Test	Cf02690011_m1	Test	20.4666	0.423193	0.983108	Pass	0.00909582	19.759	9.04033	1	Pass	0.0190134	Chip01
S158-A13	BF083-003-1223_063	Unknown	0		Test	Cf02690011_m1	Test	20.4127	0.442212	0.97546	Pass	0.00909582	19.6137	10.0733	1	Pass	0.0190134	Chip01
S157-A13	BF083-003-1223_055	Unknown	0		Test	Cf02690011_m1	Test	20.4864	0.416387	0.976656	Pass	0.00909582	19.788	8.84727	1	Pass	0.0190134	Chip01
S172-A13	BF083-003-1223_032	Unknown	0		Test	Cf02690011_m1	Test	20.1208	0.561224	0.922786	Pass	0.00909582	19.4546	11.3409	1	Pass	0.0190134	Chip01
S173-A13	BF083-003-1223_040	Unknown	0		Test	Cf02690011_m1	Test	20.8244	0.315975	1	Pass	0.00909582	20.0153	7.4694	1	Pass	0.0190134	Chip01
S174-A13	BF083-003-1223_048	Unknown	0		Test	Cf02690011_m1	Test	20.6399	0.367351	1	Pass	0.00909582	19.9676	7.73913	1	Pass	0.0190134	Chip01
S171-A13	BF083-003-1223_024	Unknown	0		Test	Cf02690011_m1	Test	20.2909	0.488468	0.953286	Pass	0.00909582	19.5638	10.4547	1	Pass	0.0190134	Chip01
S170-A13	BF083-003-1223_016	Unknown	0		Test	Cf02690011_m1	Test	20.1451	0.550205	0.928846	Pass	0.00909582	19.3289	12.4535	1	Pass	0.0190134	Chip01
S169-A13	BF083-003-1223_008	Unknown	0		Test	Cf02690011_m1	Test	20.7136	0.345902	1	Pass	0.00909582	19.8734	8.30212	1	Pass	0.0190134	Chip01
S184-A13	BF083-003-1223_080	Unknown	0		Test	Cf02690011_m1	Test	20.1473	0.549224	0.932523	Pass	0.00909582	19.2418	13.2886	1	Pass	0.0190134	Chip01
S185-A13	BF083-003-1223_088	Unknown	0		Test	Cf02690011_m1	Test	19.5754	0.876036	0.976094	Pass	0.00909582	18.903	17.1028	1	Pass	0.0190134	Chip01
S186-A13	BF083-003-1223_096	Unknown	0		Test	Cf02690011_m1	Test	20.3717	0.457261	0.960095	Pass	0.00909582	19.5439	10.6107	1	Pass	0.0190134	Chip01
S183-A13	BF083-003-1223_072	Unknown	0		Test	Cf02690011_m1	Test	20.2103	0.521677	0.936188	Pass	0.00909582	19.3643	12.1292	1	Pass	0.0190134	Chip01
S182-A13	BF083-003-1223_064	Unknown	0		Test	Cf02690011_m1	Test	20.1862	0.532028	0.92909	Pass	0.00909582	19.3434	12.3199	1	Pass	0.0190134	Chip01
S181-A13	BF083-003-1223_056	Unknown	0		Test	Cf02690011_m1	Test	20.3118	0.480209	0.965874	Pass	0.00909582	19.4499	11.3801	1	Pass	0.0190134	Chip01
S001-A12	BF083-003-1223_001	Unknown	0		Test	Cf02627331_m1	Test	15.4461	25.5092	1	Pass	0.00909582	14.5046	19.5078	1	Pass	0.0190134	Chip01
S002-A12	BF083-003-1223_009	Unknown	0		Test	Cf02627331_m1	Test	15.2364	30.2724	0.943192	Pass	0.00909582	14.4578	20.1704	1	Pass	0.0190134	Chip01
S003-A12	BF083-003-1223_017	Unknown	0		Test	Cf02627331_m1	Test	15.2384	30.2239	0.949029	Pass	0.00909582	14.4561	20.1947	1	Pass	0.0190134	Chip01
S006-A12	BF083-003-1223_041	Unknown	0		Test	Cf02627331_m1	Test	14.8878	40.2409	1	Pass	0.00909582	14.2283	23.7587	1	Pass	0.0190134	Chip01
S005-A12	BF083-003-1223_033	Unknown	0		Test	Cf02627331_m1	Test	14.4758	56.3326	0.967261	Pass	0.00909582	13.7221	34.09	1	Pass	0.0190134	Chip01
S004-A12	BF083-003-1223_025	Unknown	0		Test	Cf02627331_m1	Test	15.0512	35.2133	0.927899	Pass	0.00909582	14.185	24.5036	1	Pass	0.0190134	Chip01
S013-A12	BF083-003-1223_049	Unknown	0		Test	Cf02627331_m1	Test	14.5373	53.5704	0.980351	Pass	0.00909582	13.801	32.2244	1	Pass	0.0190134	Chip01
S014-A12	BF083-003-1223_057	Unknown	0		Test	Cf02627331_m1	Test	15.4114	26.2424	0.979028	Pass	0.00909582	14.5125	19.3977	1	Pass	0.0190134	Chip01
S015-A12	BF083-003-1223_065	Unknown	0		Test	Cf02627331_m1	Test	14.5481	53.1006	1	Pass	0.00909582	13.713	34.3143	1	Pass	0.0190134	Chip01
S018-A12	BF083-003-1223_089	Unknown	0		Test	Cf02627331_m1	Test	15.4624	25.1728	0.990829	Pass	0.00909582	14.4791	19.8659	1	Pass	0.0190134	Chip01
S017-A12	BF083-003-1223_081	Unknown	0		Test	Cf02627331_m1	Test	14.9136	39.4027	1	Pass	0.00909582	14.0146	27.6712	1	Pass	0.0190134	Chip01
S016-A12	BF083-003-1223_073	Unknown	0		Test	Cf02627331_m1	Test	14.4566	57.22	0.970124	Pass	0.00909582	13.8064	32.101	1	Pass	0.0190134	Chip01
S025-A12	BF083-003-1223_002	Unknown	0		Test	Cf02627331_m1	Test	15.137	32.8326	0.914878	Pass	0.00909582	14.3042	22.5063	1	Pass	0.0190134	Chip01
S026-A12	BF083-003-1223_010	Unknown	0		Test	Cf02627331_m1	Test	15.123	33.21	0.912045	Pass	0.00909582	14.5603	18.7483	1	Pass	0.0190134	Chip01
S027-A12	BF083-003-1223_018	Unknown	0		Test	Cf02627331_m1	Test	15.3386	27.8503	0.962668	Pass	0.00909582	14.5929	18.3163	1	Pass	0.0190134	Chip01
S030-A12	BF083-003-1223_042	Unknown	0		Test	Cf02627331_m1	Test	15.508	24.2525	0.976905	Pass	0.00909582	14.7114	16.8324	1	Pass	0.0190134	Chip01
S029-A12	BF083-003-1223_034	Unknown	0		Test	Cf02627331_m1	Test	15.6032	22.4388	1	Pass	0.00909582	14.6886	17.1084	1	Pass	0.0190134	Chip01
S028-A12	BF083-003-1223_026	Unknown	0		Test	Cf02627331_m1	Test	15.4483	25.4637	0.952897	Pass	0.00909582	14.581	18.4737	1	Pass	0.0190134	Chip01
S037-A12	BF083-003-1223_050	Unknown	0		Test	Cf02627331_m1	Test	15.7323	20.1945	1	Pass	0.00909582	14.8709	15.022	1	Pass	0.0190134	Chip01
S038-A12	BF083-003-1223_058	Unknown	0		Test	Cf02627331_m1	Test	15.0711	34.6456	0.917122	Pass	0.00909582	14.1487	25.1465	1	Pass	0.0190134	Chip01
S039-A12	BF083-003-1223_066	Unknown	0		Test	Cf02627331_m1	Test	14.7653	44.4729	0.995473	Pass	0.00909582	13.9785	28.3929	1	Pass	0.0190134	Chip01
S042-A12	BF083-003-1223_090	Unknown	0		Test	Cf02627331_m1	Test	15.3973	26.5454	0.974022	Pass	0.00909582	14.4782	19.879	1	Pass	0.0190134	Chip01
S041-A12	BF083-003-1223_082	Unknown	0		Test	Cf02627331_m1	Test	14.5679	52.2516	0.982582	Pass	0.00909582	13.6845	35.0173	1	Pass	0.0190134	Chip01
S040-A12	BF083-003-1223_074	Unknown	0		Test	Cf02627331_m1	Test	14.6135	50.3426	1	Pass	0.00909582	13.6689	35.4087	1	Pass	0.0190134	Chip01
S049-A12	BF083-003-1223_003	Unknown	0		Test	Cf02627331_m1	Test	15.2714	29.4209	0.93631	Pass	0.00909582	14.323	22.206	1	Pass	0.0190134	Chip01
S050-A12	BF083-003-1223_011	Unknown	0		Test	Cf02627331_m1	Test	15.3553	27.4724	0.95396	Pass	0.00909582	14.4083	20.8952	1	Pass	0.0190134	Chip01
S051-A12	BF083-003-1223_019	Unknown	0		Test	Cf02627331_m1	Test	15.6515	21.5709	0.990398	Pass	0.00909582	14.7964	15.8415	1	Pass	0.0190134	Chip01
S054-A12	BF083-003-1223_043	Unknown	0		Test	Cf02627331_m1	Test	15.5548	23.3437	0.973849	Pass	0.00909582	14.7217	16.7087	1	Pass	0.0190134	Chip01
S053-A12	BF083-003-1223_035	Unknown	0		Test	Cf02627331_m1	Test	15.5535	23.3679	0.977245	Pass	0.00909582	14.6417	17.6906	1	Pass	0.0190134	Chip01
S052-A12	BF083-003-1223_027	Unknown	0		Test	Cf02627331_m1	Test	16.1256	14.6478	0.912921	Pass	0.00909582	15.21	11.7944	1	Pass	0.0190134	Chip01
S061-A12	BF083-003-1223_051	Unknown	0		Test	Cf02627331_m1	Test	15.3239	28.1845	0.951121	Pass	0.00909582	14.4243	20.6576	1	Pass	0.0190134	Chip01
S062-A12	BF083-003-1223_059	Unknown	0		Test	Cf02627331_m1	Test	14.9672	37.7156	1	Pass	0.00909582	14.1115	25.8222	1	Pass	0.0190134	Chip01
S063-A12	BF083-003-1223_067	Unknown	0		Test	Cf02627331_m1	Test	14.6681	48.1475	0.979197	Pass	0.00909582	13.7992	32.2676	1	Pass	0.0190134	Chip01
S066-A12	BF083-003-1223_091	Unknown	0		Test	Cf02627331_m1	Test	15.4613	25.1943	0.956761	Pass	0.00909582	14.4802	19.8498	1	Pass	0.0190134	Chip01
S065-A12	BF083-003-1223_083	Unknown	0		Test	Cf02627331_m1	Test	14.6649	48.273	0.973501	Pass	0.00909582	13.8325	31.5092	1	Pass	0.0190134	Chip01
S064-A12	BF083-003-1223_075	Unknown	0		Test	Cf02627331_m1	Test	14.6111	50.439	0.976993	Pass	0.00909582	13.7672	33.0107	1	Pass	0.0190134	Chip01
S073-A12	BF083-003-1223_004	Unknown	0		Test	Cf02627331_m1	Test	15.2382	30.2295	0.938798	Pass	0.00909582	14.3471	21.8275	1	Pass	0.0190134	Chip01
S074-A12	BF083-003-1223_012	Unknown	0		Test	Cf02627331_m1	Test	15.3778	26.9731	0.943572	Pass	0.00909582	14.4715	19.9742	1	Pass	0.0190134	Chip01
S075-A12	BF083-003-1223_020	Unknown	0		Test	Cf02627331_m1	Test	15.4456	25.5191	0.971973	Pass	0.00909582	14.5099	19.4339	1	Pass	0.0190134	Chip01
S078-A12	BF083-003-1223_044	Unknown	0		Test	Cf02627331_m1	Test	15.6606	21.4106	1	Pass	0.00909582	14.8137	15.6474	1	Pass	0.0190134	Chip01
S077-A12	BF083-003-1223_036	Unknown	0		Test	Cf02627331_m1	Test	15.9171	17.3649	1	Pass	0.00909582	14.9943	13.7562	1	Pass	0.0190134	Chip01
S076-A12	BF083-003-1223_028	Unknown	0		Test	Cf02627331_m1	Test	15.3283	28.0836	0.950444	Pass	0.00909582	14.4107	20.8588	1	Pass	0.0190134	Chip01
S085-A12	BF083-003-1223_052	Unknown	0		Test	Cf02627331_m1	Test	15.2704	29.4441	0.926263	Pass	0.00909582	14.4501	20.281	1	Pass	0.0190134	Chip01
S086-A12	BF083-003-1223_060	Unknown	0		Test	Cf02627331_m1	Test	14.9947	36.8781	1	Pass	0.00909582	14.1594	24.9555	1	Pass	0.0190134	Chip01
S087-A12	BF083-003-1223_068	Unknown	0		Test	Cf02627331_m1	Test	14.3599	61.9236	0.920045	Pass	0.00909582	13.6754	35.2459	1	Pass	0.0190134	Chip01
S090-A12	BF083-003-1223_092	Unknown	0		Test	Cf02627331_m1	Test	15.4602	25.218	0.929375	Pass	0.00909582	14.6852	17.1491	1	Pass	0.0190134	Chip01
S089-A12	BF083-003-1223_084	Unknown	0		Test	Cf02627331_m1	Test	14.8608	41.137	1	Pass	0.00909582	13.9384	29.217	1	Pass	0.0190134	Chip01
S088-A12	BF083-003-1223_076	Unknown	0		Test	Cf02627331_m1	Test	14.6351	49.4603	0.994703	Pass	0.00909582	13.7961	32.3384	1	Pass	0.0190134	Chip01
S100-A12	BF083-003-1223_029	Unknown	0		Test	Cf02627331_m1	Test	15.2111	30.905	0.911594	Pass	0.00909582	14.3709	21.4595	1	Pass	0.0190134	Chip01
S101-A12	BF083-003-1223_037	Unknown	0		Test	Cf02627331_m1	Test	15.2829	29.1461	0.932366	Pass	0.00909582	14.45	20.2834	1	Pass	0.0190134	Chip01
S102-A12	BF083-003-1223_045	Unknown	0		Test	Cf02627331_m1	Test	16.2618	13.1056	0.950202	Pass	0.00909582	15.4548	9.90409	1	Pass	0.0190134	Chip01
S099-A12	BF083-003-1223_021	Unknown	0		Test	Cf02627331_m1	Test	15.098	33.8945	0.904624	Pass	0.00909582	14.2677	23.0992	1	Pass	0.0190134	Chip01
S098-A12	BF083-003-1223_013	Unknown	0		Test	Cf02627331_m1	Test	14.9649	37.7847	1	Pass	0.00909582	14.1587	24.9678	1	Pass	0.0190134	Chip01
S097-A12	BF083-003-1223_005	Unknown	0		Test	Cf02627331_m1	Test	15.223	30.6066	0.932384	Pass	0.00909582	14.3587	21.647	1	Pass	0.0190134	Chip01
S112-A12	BF083-003-1223_077	Unknown	0		Test	Cf02627331_m1	Test	14.457	57.2	0.948602	Pass	0.00909582	13.6743	35.2743	1	Pass	0.0190134	Chip01
S113-A12	BF083-003-1223_085	Unknown	0		Test	Cf02627331_m1	Test	14.9395	38.5761	1	Pass	0.00909582	14.2026	24.1971	1	Pass	0.0190134	Chip01
S114-A12	BF083-003-1223_093	Unknown	0		Test	Cf02627331_m1	Test	15.4863	24.6858	0.935119	Pass	0.00909582	14.7081	16.8713	1	Pass	0.0190134	Chip01
S111-A12	BF083-003-1223_069	Unknown	0		Test	Cf02627331_m1	Test	14.5351	53.6679	0.965334	Pass	0.00909582	13.6782	35.1759	1	Pass	0.0190134	Chip01
S110-A12	BF083-003-1223_061	Unknown	0		Test	Cf02627331_m1	Test	15.3687	27.1733	0.937493	Pass	0.00909582	14.4131	20.8242	1	Pass	0.0190134	Chip01
S109-A12	BF083-003-1223_053	Unknown	0		Test	Cf02627331_m1	Test	16.5995	9.94755	0.954164	Pass	0.00909582	15.7198	8.19796	1	Pass	0.0190134	Chip01
S124-A12	BF083-003-1223_030	Unknown	0		Test	Cf02627331_m1	Test	14.9555	38.0763	0.999752	Pass	0.00909582	14.1479	25.1604	1	Pass	0.0190134	Chip01
S125-A12	BF083-003-1223_038	Unknown	0		Test	Cf02627331_m1	Test	15.1608	32.2	0.930488	Pass	0.00909582	14.2422	23.5236	1	Pass	0.0190134	Chip01
S126-A12	BF083-003-1223_046	Unknown	0		Test	Cf02627331_m1	Test	15.6903	20.8974	1	Pass	0.00909582	14.7538	16.331	1	Pass	0.0190134	Chip01
S123-A12	BF083-003-1223_022	Unknown	0		Test	Cf02627331_m1	Test	15.2209	30.6578	0.930885	Pass	0.00909582	14.3748	21.4001	1	Pass	0.0190134	Chip01
S122-A12	BF083-003-1223_014	Unknown	0		Test	Cf02627331_m1	Test	14.989	37.0498	0.998513	Pass	0.00909582	14.0922	26.181	1	Pass	0.0190134	Chip01
S121-A12	BF083-003-1223_006	Unknown	0		Test	Cf02627331_m1	Test	14.7996	43.2457	0.973508	Pass	0.00909582	13.9738	28.487	1	Pass	0.0190134	Chip01
S136-A12	BF083-003-1223_078	Unknown	0		Test	Cf02627331_m1	Test	14.6058	50.658	0.960418	Pass	0.00909582	13.7583	33.2224	1	Pass	0.0190134	Chip01
S137-A12	BF083-003-1223_086	Unknown	0		Test	Cf02627331_m1	Test	14.5813	51.6822	0.97518	Pass	0.00909582	13.7279	33.9506	1	Pass	0.0190134	Chip01
S138-A12	BF083-003-1223_094	Unknown	0		Test	Cf02627331_m1	Test	15.2064	31.0245	0.927737	Pass	0.00909582	14.2858	22.8026	1	Pass	0.0190134	Chip01
S135-A12	BF083-003-1223_070	Unknown	0		Test	Cf02627331_m1	Test	14.7265	45.9056	0.979031	Pass	0.00909582	13.892	30.1991	1	Pass	0.0190134	Chip01
S134-A12	BF083-003-1223_062	Unknown	0		Test	Cf02627331_m1	Test	14.9055	39.6636	0.984783	Pass	0.00909582	14.0879	26.2602	1	Pass	0.0190134	Chip01
S133-A12	BF083-003-1223_054	Unknown	0		Test	Cf02627331_m1	Test	15.2622	29.6411	0.925633	Pass	0.00909582	14.4539	20.2264	1	Pass	0.0190134	Chip01
S148-A12	BF083-003-1223_031	Unknown	0		Test	Cf02627331_m1	Test	15.1701	31.9569	0.913588	Pass	0.00909582	14.3122	22.3775	1	Pass	0.0190134	Chip01
S149-A12	BF083-003-1223_039	Unknown	0		Test	Cf02627331_m1	Test	15.3477	27.6427	0.944218	Pass	0.00909582	14.6071	18.1321	1	Pass	0.0190134	Chip01
S150-A12	BF083-003-1223_047	Unknown	0		Test	Cf02627331_m1	Test	15.4072	26.3331	0.965013	Pass	0.00909582	14.5899	18.3557	1	Pass	0.0190134	Chip01
S147-A12	BF083-003-1223_023	Unknown	0		Test	Cf02627331_m1	Test	14.861	41.1292	0.994477	Pass	0.00909582	14.1358	25.3783	1	Pass	0.0190134	Chip01
S146-A12	BF083-003-1223_015	Unknown	0		Test	Cf02627331_m1	Test	14.9201	39.1944	1	Pass	0.00909582	14.0354	27.2632	1	Pass	0.0190134	Chip01
S145-A12	BF083-003-1223_007	Unknown	0		Test	Cf02627331_m1	Test	14.9045	39.696	1	Pass	0.00909582	14.056	26.8661	1	Pass	0.0190134	Chip01
S160-A12	BF083-003-1223_079	Unknown	0		Test	Cf02627331_m1	Test	14.8375	41.928	1	Pass	0.00909582	13.9699	28.5667	1	Pass	0.0190134	Chip01
S161-A12	BF083-003-1223_087	Unknown	0		Test	Cf02627331_m1	Test	14.8057	43.0298	0.991689	Pass	0.00909582	13.9458	29.0622	1	Pass	0.0190134	Chip01
S162-A12	BF083-003-1223_095	Unknown	0		Test	Cf02627331_m1	Test	15.0004	36.7068	0.887524	Pass	0.00909582	14.2134	24.0117	1	Pass	0.0190134	Chip01
S159-A12	BF083-003-1223_071	Unknown	0		Test	Cf02627331_m1	Test	15.1086	33.602	0.907683	Pass	0.00909582	14.1917	24.3874	1	Pass	0.0190134	Chip01
S158-A12	BF083-003-1223_063	Unknown	0		Test	Cf02627331_m1	Test	15.3801	26.9218	0.946549	Pass	0.00909582	14.5244	19.2348	1	Pass	0.0190134	Chip01
S157-A12	BF083-003-1223_055	Unknown	0		Test	Cf02627331_m1	Test	15.5829	22.8134	0.972101	Pass	0.00909582	14.7156	16.7814	1	Pass	0.0190134	Chip01
S172-A12	BF083-003-1223_032	Unknown	0		Test	Cf02627331_m1	Test	15.2005	31.1737	0.913155	Pass	0.00909582	14.2555	23.301	1	Pass	0.0190134	Chip01
S173-A12	BF083-003-1223_040	Unknown	0		Test	Cf02627331_m1	Test	15.5248	23.922	0.970797	Pass	0.00909582	14.6252	17.8991	1	Pass	0.0190134	Chip01
S174-A12	BF083-003-1223_048	Unknown	0		Test	Cf02627331_m1	Test	15.5117	24.1784	0.947268	Pass	0.00909582	14.637	17.7501	1	Pass	0.0190134	Chip01
S171-A12	BF083-003-1223_024	Unknown	0		Test	Cf02627331_m1	Test	15.3071	28.5742	0.915601	Pass	0.00909582	14.5438	18.9703	1	Pass	0.0190134	Chip01
S170-A12	BF083-003-1223_016	Unknown	0		Test	Cf02627331_m1	Test	15.1996	31.1953	0.904713	Pass	0.00909582	14.4046	20.9497	1	Pass	0.0190134	Chip01
S169-A12	BF083-003-1223_008	Unknown	0		Test	Cf02627331_m1	Test	15.2966	28.8217	0.925393	Pass	0.00909582	14.4239	20.6636	1	Pass	0.0190134	Chip01
S184-A12	BF083-003-1223_080	Unknown	0		Test	Cf02627331_m1	Test	14.9131	39.4177	0.979503	Pass	0.00909582	13.9626	28.7168	1	Pass	0.0190134	Chip01
S185-A12	BF083-003-1223_088	Unknown	0		Test	Cf02627331_m1	Test	14.9234	39.0887	1	Pass	0.00909582	14.027	27.4273	1	Pass	0.0190134	Chip01
S186-A12	BF083-003-1223_096	Unknown	0		Test	Cf02627331_m1	Test	15.3544	27.4924	0.916188	Pass	0.00909582	14.4722	19.9638	1	Pass	0.0190134	Chip01
S183-A12	BF083-003-1223_072	Unknown	0		Test	Cf02627331_m1	Test	15.3151	28.3887	0.914455	Pass	0.00909582	14.3636	21.5718	1	Pass	0.0190134	Chip01
S182-A12	BF083-003-1223_064	Unknown	0		Test	Cf02627331_m1	Test	14.9943	36.8885	0.997943	Pass	0.00909582	14.0247	27.4715	1	Pass	0.0190134	Chip01
S181-A12	BF083-003-1223_056	Unknown	0		Test	Cf02627331_m1	Test	14.9253	39.0272	0.972197	Pass	0.00909582	14.1356	25.3824	1	Pass	0.0190134	Chip01
S001-A15	BF083-003-1223_001	Unknown	0		Test	Cf02727746_g1	Test	14.7016	46.8459	0.966693	Pass	0.00909582	13.784	31.4411	1	Pass	0.0190134	Chip01
S002-A15	BF083-003-1223_009	Unknown	0		Test	Cf02727746_g1	Test	14.2887	65.6305	0.882338	Pass	0.00909582	13.5255	38.0357	1	Pass	0.0190134	Chip01
S003-A15	BF083-003-1223_017	Unknown	0		Test	Cf02727746_g1	Test	14.3167	64.1469	0.896048	Pass	0.00909582	13.4316	40.7605	1	Pass	0.0190134	Chip01
S006-A15	BF083-003-1223_041	Unknown	0		Test	Cf02727746_g1	Test	14.104	76.3123	0.845398	Pass	0.00909582	13.1794	49.0784	1	Pass	0.0190134	Chip01
S005-A15	BF083-003-1223_033	Unknown	0		Test	Cf02727746_g1	Test	13.6472	110.801	0.940424	Pass	0.00909582	12.7232	68.682	1	Pass	0.0190134	Chip01
S004-A15	BF083-003-1223_025	Unknown	0		Test	Cf02727746_g1	Test	14.1974	70.7073	0.875134	Pass	0.00909582	13.1971	48.4433	1	Pass	0.0190134	Chip01
S013-A15	BF083-003-1223_049	Unknown	0		Test	Cf02727746_g1	Test	14.0134	82.1682	0.857991	Pass	0.00909582	13.0514	53.932	1	Pass	0.0190134	Chip01
S014-A15	BF083-003-1223_057	Unknown	0		Test	Cf02727746_g1	Test	14.5626	52.4756	0.927859	Pass	0.00909582	13.6335	35.127	1	Pass	0.0190134	Chip01
S015-A15	BF083-003-1223_065	Unknown	0		Test	Cf02727746_g1	Test	13.4455	130.633	0.908714	Pass	0.00909582	12.6789	70.9566	1	Pass	0.0190134	Chip01
S018-A15	BF083-003-1223_089	Unknown	0		Test	Cf02727746_g1	Test	14.621	50.0319	0.928169	Pass	0.00909582	13.6729	34.1228	1	Pass	0.0190134	Chip01
S017-A15	BF083-003-1223_081	Unknown	0		Test	Cf02727746_g1	Test	13.8302	95.422	0.962917	Pass	0.00909582	12.7108	69.3084	1	Pass	0.0190134	Chip01
S016-A15	BF083-003-1223_073	Unknown	0		Test	Cf02727746_g1	Test	13.9648	85.4959	0.996039	Pass	0.00909582	13.0067	55.7375	1	Pass	0.0190134	Chip01
S025-A15	BF083-003-1223_002	Unknown	0		Test	Cf02727746_g1	Test	14.3867	60.5835	0.882975	Pass	0.00909582	13.2118	47.9226	1	Pass	0.0190134	Chip01
S026-A15	BF083-003-1223_010	Unknown	0		Test	Cf02727746_g1	Test	14.2756	66.3363	0.849539	Pass	0.00909582	13.6605	34.4368	1	Pass	0.0190134	Chip01
S027-A15	BF083-003-1223_018	Unknown	0		Test	Cf02727746_g1	Test	14.4978	55.3267	0.890418	Pass	0.00909582	13.7529	32.1713	1	Pass	0.0190134	Chip01
S030-A15	BF083-003-1223_042	Unknown	0		Test	Cf02727746_g1	Test	14.6366	49.4017	0.937065	Pass	0.00909582	13.5992	36.0265	1	Pass	0.0190134	Chip01
S029-A15	BF083-003-1223_034	Unknown	0		Test	Cf02727746_g1	Test	14.6253	49.8601	0.930409	Pass	0.00909582	13.7004	33.439	1	Pass	0.0190134	Chip01
S028-A15	BF083-003-1223_026	Unknown	0		Test	Cf02727746_g1	Test	14.675	47.8761	0.892634	Pass	0.00909582	13.6431	34.8813	1	Pass	0.0190134	Chip01
S037-A15	BF083-003-1223_050	Unknown	0		Test	Cf02727746_g1	Test	15.1262	33.1223	0.825343	Pass	0.00909582	14.1169	24.6055	1	Pass	0.0190134	Chip01
S038-A15	BF083-003-1223_058	Unknown	0		Test	Cf02727746_g1	Test	14.2832	65.922	0.875384	Pass	0.00909582	13.271	45.8782	1	Pass	0.0190134	Chip01
S039-A15	BF083-003-1223_066	Unknown	0		Test	Cf02727746_g1	Test	13.8618	92.9972	0.963819	Pass	0.00909582	12.9677	57.3617	1	Pass	0.0190134	Chip01
S042-A15	BF083-003-1223_090	Unknown	0		Test	Cf02727746_g1	Test	14.2309	68.8002	0.871944	Pass	0.00909582	13.3512	43.247	1	Pass	0.0190134	Chip01
S041-A15	BF083-003-1223_082	Unknown	0		Test	Cf02727746_g1	Test	13.7556	101.415	0.950253	Pass	0.00909582	12.8033	64.7441	1	Pass	0.0190134	Chip01
S040-A15	BF083-003-1223_074	Unknown	0		Test	Cf02727746_g1	Test	13.833	95.2043	0.947465	Pass	0.00909582	12.8356	63.2238	1	Pass	0.0190134	Chip01
S049-A15	BF083-003-1223_003	Unknown	0		Test	Cf02727746_g1	Test	14.3778	61.0228	0.8698	Pass	0.00909582	13.3406	43.5838	1	Pass	0.0190134	Chip01
S050-A15	BF083-003-1223_011	Unknown	0		Test	Cf02727746_g1	Test	14.5953	51.0927	0.887233	Pass	0.00909582	13.5166	38.2862	1	Pass	0.0190134	Chip01
S051-A15	BF083-003-1223_019	Unknown	0		Test	Cf02727746_g1	Test	14.9686	37.6725	0.937018	Pass	0.00909582	13.9163	28.5227	1	Pass	0.0190134	Chip01
S054-A15	BF083-003-1223_043	Unknown	0		Test	Cf02727746_g1	Test	14.5984	50.9655	0.896592	Pass	0.00909582	13.673	34.1194	1	Pass	0.0190134	Chip01
S053-A15	BF083-003-1223_035	Unknown	0		Test	Cf02727746_g1	Test	14.6126	50.38	0.899311	Pass	0.00909582	13.6426	34.8934	1	Pass	0.0190134	Chip01
S052-A15	BF083-003-1223_027	Unknown	0		Test	Cf02727746_g1	Test	15.1628	32.1488	0.837307	Pass	0.00909582	14.2818	21.7911	1	Pass	0.0190134	Chip01
S061-A15	BF083-003-1223_051	Unknown	0		Test	Cf02727746_g1	Test	14.5641	52.4146	0.891137	Pass	0.00909582	13.5878	36.3305	1	Pass	0.0190134	Chip01
S062-A15	BF083-003-1223_059	Unknown	0		Test	Cf02727746_g1	Test	14.0152	82.0448	0.815781	Pass	0.00909582	13.0881	52.4923	1	Pass	0.0190134	Chip01
S063-A15	BF083-003-1223_067	Unknown	0		Test	Cf02727746_g1	Test	13.7458	102.236	0.946269	Pass	0.00909582	12.7588	66.9029	1	Pass	0.0190134	Chip01
S066-A15	BF083-003-1223_091	Unknown	0		Test	Cf02727746_g1	Test	14.6964	47.0475	0.895065	Pass	0.00909582	13.6561	34.5475	1	Pass	0.0190134	Chip01
S065-A15	BF083-003-1223_083	Unknown	0		Test	Cf02727746_g1	Test	13.8524	93.7138	0.944397	Pass	0.00909582	12.9297	58.9885	1	Pass	0.0190134	Chip01
S064-A15	BF083-003-1223_075	Unknown	0		Test	Cf02727746_g1	Test	13.9001	90.129	0.941528	Pass	0.00909582	12.9988	56.0629	1	Pass	0.0190134	Chip01
S073-A15	BF083-003-1223_004	Unknown	0		Test	Cf02727746_g1	Test	14.4239	58.7702	0.875948	Pass	0.00909582	13.4686	39.6655	1	Pass	0.0190134	Chip01
S074-A15	BF083-003-1223_012	Unknown	0		Test	Cf02727746_g1	Test	14.583	51.6122	0.86331	Pass	0.00909582	13.6774	34.0102	1	Pass	0.0190134	Chip01
S075-A15	BF083-003-1223_020	Unknown	0		Test	Cf02727746_g1	Test	14.5575	52.6949	0.88784	Pass	0.00909582	13.7104	33.1925	1	Pass	0.0190134	Chip01
S078-A15	BF083-003-1223_044	Unknown	0		Test	Cf02727746_g1	Test	14.7832	43.8295	0.919695	Pass	0.00909582	13.779	31.5578	1	Pass	0.0190134	Chip01
S077-A15	BF083-003-1223_036	Unknown	0		Test	Cf02727746_g1	Test	14.9741	37.503	0.931198	Pass	0.00909582	13.9695	27.4271	1	Pass	0.0190134	Chip01
S076-A15	BF083-003-1223_028	Unknown	0		Test	Cf02727746_g1	Test	14.5537	52.8581	0.903445	Pass	0.00909582	13.5011	38.7264	1	Pass	0.0190134	Chip01
S085-A15	BF083-003-1223_052	Unknown	0		Test	Cf02727746_g1	Test	14.5691	52.1994	0.889489	Pass	0.00909582	13.5872	36.3451	1	Pass	0.0190134	Chip01
S086-A15	BF083-003-1223_060	Unknown	0		Test	Cf02727746_g1	Test	14.0148	82.0736	0.843267	Pass	0.00909582	13.1213	51.2253	1	Pass	0.0190134	Chip01
S087-A15	BF083-003-1223_068	Unknown	0		Test	Cf02727746_g1	Test	13.5226	122.669	0.89082	Pass	0.00909582	12.5538	77.8073	1	Pass	0.0190134	Chip01
S090-A15	BF083-003-1223_092	Unknown	0		Test	Cf02727746_g1	Test	14.7568	44.7822	0.887912	Pass	0.00909582	13.6461	34.8027	1	Pass	0.0190134	Chip01
S089-A15	BF083-003-1223_084	Unknown	0		Test	Cf02727746_g1	Test	13.9352	87.5883	0.950279	Pass	0.00909582	13.1147	51.4758	1	Pass	0.0190134	Chip01
S088-A15	BF083-003-1223_076	Unknown	0		Test	Cf02727746_g1	Test	13.8242	95.895	0.956633	Pass	0.00909582	12.9247	59.207	1	Pass	0.0190134	Chip01
S100-A15	BF083-003-1223_029	Unknown	0		Test	Cf02727746_g1	Test	14.458	57.1546	0.870471	Pass	0.00909582	13.419	41.1405	1	Pass	0.0190134	Chip01
S101-A15	BF083-003-1223_037	Unknown	0		Test	Cf02727746_g1	Test	14.3567	62.0822	0.877039	Pass	0.00909582	13.3688	42.6889	1	Pass	0.0190134	Chip01
S102-A15	BF083-003-1223_045	Unknown	0		Test	Cf02727746_g1	Test	15.2758	29.3142	0.888674	Pass	0.00909582	14.3834	20.2206	1	Pass	0.0190134	Chip01
S099-A15	BF083-003-1223_021	Unknown	0		Test	Cf02727746_g1	Test	14.2408	68.2434	0.845393	Pass	0.00909582	13.3982	41.7762	1	Pass	0.0190134	Chip01
S098-A15	BF083-003-1223_013	Unknown	0		Test	Cf02727746_g1	Test	14.2113	69.9072	0.841507	Pass	0.00909582	13.1946	48.5325	1	Pass	0.0190134	Chip01
S097-A15	BF083-003-1223_005	Unknown	0		Test	Cf02727746_g1	Test	14.3318	63.359	0.864463	Pass	0.00909582	13.3451	43.4419	1	Pass	0.0190134	Chip01
S112-A15	BF083-003-1223_077	Unknown	0		Test	Cf02727746_g1	Test	13.686	107.348	0.914953	Pass	0.00909582	12.7906	65.3516	1	Pass	0.0190134	Chip01
S113-A15	BF083-003-1223_085	Unknown	0		Test	Cf02727746_g1	Test	14.1213	75.2378	0.819423	Pass	0.00909582	13.122	51.2001	1	Pass	0.0190134	Chip01
S114-A15	BF083-003-1223_093	Unknown	0		Test	Cf02727746_g1	Test	14.6839	47.5298	0.886185	Pass	0.00909582	13.7291	32.7388	1	Pass	0.0190134	Chip01
S111-A15	BF083-003-1223_069	Unknown	0		Test	Cf02727746_g1	Test	13.4859	126.404	0.876622	Pass	0.00909582	12.6068	74.8283	1	Pass	0.0190134	Chip01
S110-A15	BF083-003-1223_061	Unknown	0		Test	Cf02727746_g1	Test	14.4098	59.4519	0.838705	Pass	0.00909582	13.4206	41.0927	1	Pass	0.0190134	Chip01
S109-A15	BF083-003-1223_053	Unknown	0		Test	Cf02727746_g1	Test	15.8091	18.9659	0.905466	Pass	0.00909582	14.6964	16.0571	1	Pass	0.0190134	Chip01
S124-A15	BF083-003-1223_030	Unknown	0		Test	Cf02727746_g1	Test	13.971	85.0658	0.925541	Pass	0.00909582	13.0422	54.2985	1	Pass	0.0190134	Chip01
S125-A15	BF083-003-1223_038	Unknown	0		Test	Cf02727746_g1	Test	14.2644	66.9416	0.850689	Pass	0.00909582	13.351	43.2531	1	Pass	0.0190134	Chip01
S126-A15	BF083-003-1223_046	Unknown	0		Test	Cf02727746_g1	Test	14.7678	44.3835	0.943612	Pass	0.00909582	13.8414	30.1414	1	Pass	0.0190134	Chip01
S123-A15	BF083-003-1223_022	Unknown	0		Test	Cf02727746_g1	Test	14.3926	60.2915	0.873695	Pass	0.00909582	13.461	39.8855	1	Pass	0.0190134	Chip01
S122-A15	BF083-003-1223_014	Unknown	0		Test	Cf02727746_g1	Test	14.0957	76.8287	0.81739	Pass	0.00909582	13.1701	49.4184	1	Pass	0.0190134	Chip01
S121-A15	BF083-003-1223_006	Unknown	0		Test	Cf02727746_g1	Test	14.1151	75.6237	0.818393	Pass	0.00909582	13.1342	50.741	1	Pass	0.0190134	Chip01
S136-A15	BF083-003-1223_078	Unknown	0		Test	Cf02727746_g1	Test	13.7617	100.911	0.912824	Pass	0.00909582	12.932	58.8885	1	Pass	0.0190134	Chip01
S137-A15	BF083-003-1223_086	Unknown	0		Test	Cf02727746_g1	Test	13.7725	100.026	0.918994	Pass	0.00909582	12.8234	63.7935	1	Pass	0.0190134	Chip01
S138-A15	BF083-003-1223_094	Unknown	0		Test	Cf02727746_g1	Test	14.4101	59.4349	0.861144	Pass	0.00909582	13.44	40.5084	1	Pass	0.0190134	Chip01
S135-A15	BF083-003-1223_070	Unknown	0		Test	Cf02727746_g1	Test	13.9028	89.9354	0.9377	Pass	0.00909582	12.8878	60.8395	1	Pass	0.0190134	Chip01
S134-A15	BF083-003-1223_062	Unknown	0		Test	Cf02727746_g1	Test	14.0379	80.5418	0.804315	Pass	0.00909582	13.0174	55.2992	1	Pass	0.0190134	Chip01
S133-A15	BF083-003-1223_054	Unknown	0		Test	Cf02727746_g1	Test	14.5206	54.3071	0.886078	Pass	0.00909582	13.5145	38.3459	1	Pass	0.0190134	Chip01
S148-A15	BF083-003-1223_031	Unknown	0		Test	Cf02727746_g1	Test	14.4399	58.0047	0.869197	Pass	0.00909582	13.5349	37.7729	1	Pass	0.0190134	Chip01
S149-A15	BF083-003-1223_039	Unknown	0		Test	Cf02727746_g1	Test	14.5297	53.9053	0.902574	Pass	0.00909582	13.5162	38.2987	1	Pass	0.0190134	Chip01
S150-A15	BF083-003-1223_047	Unknown	0		Test	Cf02727746_g1	Test	14.6358	49.4338	0.923053	Pass	0.00909582	13.6697	34.2031	1	Pass	0.0190134	Chip01
S147-A15	BF083-003-1223_023	Unknown	0		Test	Cf02727746_g1	Test	14.234	68.626	0.874179	Pass	0.00909582	13.3124	44.5014	1	Pass	0.0190134	Chip01
S146-A15	BF083-003-1223_015	Unknown	0		Test	Cf02727746_g1	Test	14.2389	68.351	0.847159	Pass	0.00909582	13.1234	51.1472	1	Pass	0.0190134	Chip01
S145-A15	BF083-003-1223_007	Unknown	0		Test	Cf02727746_g1	Test	14.1866	71.3329	0.830957	Pass	0.00909582	13.1096	51.6702	1	Pass	0.0190134	Chip01
S160-A15	BF083-003-1223_079	Unknown	0		Test	Cf02727746_g1	Test	13.9832	84.2205	0.96689	Pass	0.00909582	13.0664	53.3395	1	Pass	0.0190134	Chip01
S161-A15	BF083-003-1223_087	Unknown	0		Test	Cf02727746_g1	Test	14.048	79.8828	0.814021	Pass	0.00909582	13.1002	52.0268	1	Pass	0.0190134	Chip01
S162-A15	BF083-003-1223_095	Unknown	0		Test	Cf02727746_g1	Test	14.2247	69.1494	0.85563	Pass	0.00909582	13.2181	47.7006	1	Pass	0.0190134	Chip01
S159-A15	BF083-003-1223_071	Unknown	0		Test	Cf02727746_g1	Test	14.0367	80.6208	0.805221	Pass	0.00909582	13.1305	50.8794	1	Pass	0.0190134	Chip01
S158-A15	BF083-003-1223_063	Unknown	0		Test	Cf02727746_g1	Test	14.4604	57.0422	0.882612	Pass	0.00909582	13.5839	36.4341	1	Pass	0.0190134	Chip01
S157-A15	BF083-003-1223_055	Unknown	0		Test	Cf02727746_g1	Test	14.8984	39.8939	0.958111	Pass	0.00909582	13.7792	31.5534	1	Pass	0.0190134	Chip01
S172-A15	BF083-003-1223_032	Unknown	0		Test	Cf02727746_g1	Test	14.356	62.1214	0.854418	Pass	0.00909582	13.123	51.1633	1	Pass	0.0190134	Chip01
S173-A15	BF083-003-1223_040	Unknown	0		Test	Cf02727746_g1	Test	14.6287	49.7192	0.914027	Pass	0.00909582	13.5626	37.0119	1	Pass	0.0190134	Chip01
S174-A15	BF083-003-1223_048	Unknown	0		Test	Cf02727746_g1	Test	14.754	44.884	0.923319	Pass	0.00909582	13.7364	32.5648	1	Pass	0.0190134	Chip01
S171-A15	BF083-003-1223_024	Unknown	0		Test	Cf02727746_g1	Test	14.6769	47.8015	0.886107	Pass	0.00909582	13.657	34.5249	1	Pass	0.0190134	Chip01
S170-A15	BF083-003-1223_016	Unknown	0		Test	Cf02727746_g1	Test	14.3796	60.9361	0.841388	Pass	0.00909582	13.5167	38.2829	1	Pass	0.0190134	Chip01
S169-A15	BF083-003-1223_008	Unknown	0		Test	Cf02727746_g1	Test	14.6746	47.8896	0.887577	Pass	0.00909582	13.6395	34.9732	1	Pass	0.0190134	Chip01
S184-A15	BF083-003-1223_080	Unknown	0		Test	Cf02727746_g1	Test	13.9452	86.8713	0.89727	Pass	0.00909582	13.1425	50.4326	1	Pass	0.0190134	Chip01
S185-A15	BF083-003-1223_088	Unknown	0		Test	Cf02727746_g1	Test	14.084	77.5665	0.803146	Pass	0.00909582	13.0748	53.0097	1	Pass	0.0190134	Chip01
S186-A15	BF083-003-1223_096	Unknown	0		Test	Cf02727746_g1	Test	14.7005	46.8895	0.892201	Pass	0.00909582	13.6979	33.5015	1	Pass	0.0190134	Chip01
S183-A15	BF083-003-1223_072	Unknown	0		Test	Cf02727746_g1	Test	14.4948	55.4635	0.868403	Pass	0.00909582	13.359	42.9985	1	Pass	0.0190134	Chip01
S182-A15	BF083-003-1223_064	Unknown	0		Test	Cf02727746_g1	Test	14.0237	81.4789	0.806026	Pass	0.00909582	13.0795	52.8273	1	Pass	0.0190134	Chip01
S181-A15	BF083-003-1223_056	Unknown	0		Test	Cf02727746_g1	Test	14.2705	66.6101	0.821091	Pass	0.00909582	13.4157	41.2407	1	Pass	0.0190134	Chip01
S001-A10	BF083-003-1223_001	Unknown	0		Test	Cf02624283_m1	Test	20.6764	0.356562	0.527444	Flag	0.00909582	19.2825	14.3254	0.749791	Pass	0.0190134	Chip01
S002-A10	BF083-003-1223_009	Unknown	0		Test	Cf02624283_m1	Test	20.8015	0.321935	0.458653	Flag	0.00909582	19.0484	16.6177	0.685161	Pass	0.0190134	Chip01
S003-A10	BF083-003-1223_017	Unknown	0		Test	Cf02624283_m1	Test	20.5448	0.39702	0.458384	Flag	0.00909582	19.1721	15.3643	0.685298	Pass	0.0190134	Chip01
S006-A10	BF083-003-1223_041	Unknown	0		Test	Cf02624283_m1	Test	18.7212	1.75955	0.507692	Flag	0.00909582	17.5236	43.6942	0.782588	Pass	0.0190134	Chip01
S005-A10	BF083-003-1223_033	Unknown	0		Test	Cf02624283_m1	Test	18.2214	2.64621	0.408707	Flag	0.00909582	17.0923	57.4357	0.670213	Pass	0.0190134	Chip01
S004-A10	BF083-003-1223_025	Unknown	0		Test	Cf02624283_m1	Test	18.9523	1.45702	0.514738	Flag	0.00909582	17.489	44.6625	0.796636	Pass	0.0190134	Chip01
S013-A10	BF083-003-1223_049	Unknown	0		Test	Cf02624283_m1	Test	18.9739	1.43151	0.583929	Flag	0.00909582	17.7413	38.0609	0.846141	Pass	0.0190134	Chip01
S014-A10	BF083-003-1223_057	Unknown	0		Test	Cf02624283_m1	Test	19.8974	0.6735	0.456691	Flag	0.00909582	18.3706	25.5393	0.726822	Pass	0.0190134	Chip01
S015-A10	BF083-003-1223_065	Unknown	0		Test	Cf02624283_m1	Test	18.482	2.13902	0.427154	Flag	0.00909582	16.9779	61.7583	0.911275	Pass	0.0190134	Chip01
S018-A10	BF083-003-1223_089	Unknown	0		Test	Cf02624283_m1	Test	18.5986	1.94476	0.497833	Flag	0.00909582	17.259	51.6747	0.750845	Pass	0.0190134	Chip01
S017-A10	BF083-003-1223_081	Unknown	0		Test	Cf02624283_m1	Test	16.833	8.22113	0.479011	Flag	0.00909582	14.9759	219.757	0.856638	Pass	0.0190134	Chip01
S016-A10	BF083-003-1223_073	Unknown	0		Test	Cf02624283_m1	Test	17.6361	4.26728	0.487795	Flag	0.00909582	16.0326	112.456	0.71503	Pass	0.0190134	Chip01
S025-A10	BF083-003-1223_002	Unknown	0		Test	Cf02624283_m1	Test	19.8653	0.691388	0.494361	Flag	0.00909582	18.9349	17.8573	0.865247	Pass	0.0190134	Chip01
S026-A10	BF083-003-1223_010	Unknown	0		Test	Cf02624283_m1	Test	20.1828	0.53352	0.424553	Flag	0.00909582	19.2001	15.0932	0.712076	Pass	0.0190134	Chip01
S027-A10	BF083-003-1223_018	Unknown	0		Test	Cf02624283_m1	Test	20.719	0.344385	0.428212	Flag	0.00909582	19.3148	14.0353	0.719965	Pass	0.0190134	Chip01
S030-A10	BF083-003-1223_042	Unknown	0		Test	Cf02624283_m1	Test	19.3368	1.06443	0.398592	Flag	0.00909582	18.1115	30.0994	0.664874	Pass	0.0190134	Chip01
S029-A10	BF083-003-1223_034	Unknown	0		Test	Cf02624283_m1	Test	19.8652	0.691488	0.427701	Flag	0.00909582	18.5221	23.2002	0.76972	Pass	0.0190134	Chip01
S028-A10	BF083-003-1223_026	Unknown	0		Test	Cf02624283_m1	Test	19.7804	0.741063	0.540065	Flag	0.00909582	18.5665	22.5559	0.817143	Pass	0.0190134	Chip01
S037-A10	BF083-003-1223_050	Unknown	0		Test	Cf02624283_m1	Test	20.4865	0.416349	0.400181	Flag	0.00909582	18.784	19.6499	0.85261	Pass	0.0190134	Chip01
S038-A10	BF083-003-1223_058	Unknown	0		Test	Cf02624283_m1	Test	19.4064	1.00569	0.431749	Flag	0.00909582	17.9438	33.4758	0.905755	Pass	0.0190134	Chip01
S039-A10	BF083-003-1223_066	Unknown	0		Test	Cf02624283_m1	Test	18.8695	1.55887	0.448071	Flag	0.00909582	17.2983	50.4045	0.723551	Pass	0.0190134	Chip01
S042-A10	BF083-003-1223_090	Unknown	0		Test	Cf02624283_m1	Test	18.2579	2.56848	0.30839	Flag	0.00909582	16.7486	71.422	0.812733	Pass	0.0190134	Chip01
S041-A10	BF083-003-1223_082	Unknown	0		Test	Cf02624283_m1	Test	17.8908	3.46611	0.508386	Flag	0.00909582	16.5726	79.8505	0.787347	Pass	0.0190134	Chip01
S040-A10	BF083-003-1223_074	Unknown	0		Test	Cf02624283_m1	Test	17.4144	5.11435	0.4223	Flag	0.00909582	15.9805	116.236	0.888296	Pass	0.0190134	Chip01
S049-A10	BF083-003-1223_003	Unknown	0		Test	Cf02624283_m1	Test	20.5447	0.397023	0.427699	Flag	0.00909582	19.0301	16.8117	0.670439	Pass	0.0190134	Chip01
S050-A10	BF083-003-1223_011	Unknown	0		Test	Cf02624283_m1	Test	20.9173	0.292897	0.5244	Flag	0.00909582	19.3056	14.1167	0.724671	Pass	0.0190134	Chip01
S051-A10	BF083-003-1223_019	Unknown	0		Test	Cf02624283_m1	Test	20.5608	0.391854	0.324852	Flag	0.00909582	18.8694	18.6143	0.847672	Pass	0.0190134	Chip01
S054-A10	BF083-003-1223_043	Unknown	0		Test	Cf02624283_m1	Test	19.7444	0.763151	0.486302	Flag	0.00909582	18.4084	24.9339	0.748628	Pass	0.0190134	Chip01
S053-A10	BF083-003-1223_035	Unknown	0		Test	Cf02624283_m1	Test	20.0707	0.584639	0.322654	Flag	0.00909582	18.6192	21.8152	0.804377	Pass	0.0190134	Chip01
S052-A10	BF083-003-1223_027	Unknown	0		Test	Cf02624283_m1	Test	20.8513	0.309122	0.430024	Flag	0.00909582	19.3545	13.6858	0.705041	Pass	0.0190134	Chip01
S061-A10	BF083-003-1223_051	Unknown	0		Test	Cf02624283_m1	Test	19.6558	0.820403	0.414297	Flag	0.00909582	18.3587	25.7327	0.739463	Pass	0.0190134	Chip01
S062-A10	BF083-003-1223_059	Unknown	0		Test	Cf02624283_m1	Test	18.3358	2.41036	0.388865	Flag	0.00909582	16.9715	62.0083	0.881331	Pass	0.0190134	Chip01
S063-A10	BF083-003-1223_067	Unknown	0		Test	Cf02624283_m1	Test	18.3552	2.37232	0.412675	Flag	0.00909582	17.2714	51.2709	0.727828	Pass	0.0190134	Chip01
S066-A10	BF083-003-1223_091	Unknown	0		Test	Cf02624283_m1	Test	19.2521	1.14064	0.312928	Flag	0.00909582	17.9084	34.2353	0.869962	Pass	0.0190134	Chip01
S065-A10	BF083-003-1223_083	Unknown	0		Test	Cf02624283_m1	Test	18.5282	2.05989	0.383129	Flag	0.00909582	17.0471	59.1053	0.636042	Flag	0.0190134	Chip01
S064-A10	BF083-003-1223_075	Unknown	0		Test	Cf02624283_m1	Test	17.6148	4.34233	0.436326	Flag	0.00909582	16.1722	102.933	0.693024	Pass	0.0190134	Chip01
S073-A10	BF083-003-1223_004	Unknown	0		Test	Cf02624283_m1	Test	21.1723	0.237855	0.250747	Flag	0.00909582	19.4719	12.7047	0.740533	Pass	0.0190134	Chip01
S074-A10	BF083-003-1223_012	Unknown	0		Test	Cf02624283_m1	Test	21.3551	0.204865	0.296976	Flag	0.00909582	19.6441	11.3907	0.784013	Pass	0.0190134	Chip01
S075-A10	BF083-003-1223_020	Unknown	0		Test	Cf02624283_m1	Test	20.2568	0.502245	0.268768	Flag	0.00909582	18.6616	21.2365	0.791288	Pass	0.0190134	Chip01
S078-A10	BF083-003-1223_044	Unknown	0		Test	Cf02624283_m1	Test	20.4508	0.42869	0.300373	Flag	0.00909582	18.934	17.8676	0.85507	Pass	0.0190134	Chip01
S077-A10	BF083-003-1223_036	Unknown	0		Test	Cf02624283_m1	Test	20.4614	0.424976	0.300293	Flag	0.00909582	18.9746	17.4134	0.878491	Pass	0.0190134	Chip01
S076-A10	BF083-003-1223_028	Unknown	0		Test	Cf02624283_m1	Test	19.9179	0.662362	0.450835	Flag	0.00909582	18.3614	25.6876	0.71821	Pass	0.0190134	Chip01
S085-A10	BF083-003-1223_052	Unknown	0		Test	Cf02624283_m1	Test	19.8318	0.710588	0.469641	Flag	0.00909582	18.4695	23.9872	0.758952	Pass	0.0190134	Chip01
S086-A10	BF083-003-1223_060	Unknown	0		Test	Cf02624283_m1	Test	19.6063	0.854245	0.370328	Flag	0.00909582	17.9798	32.7208	0.877902	Pass	0.0190134	Chip01
S087-A10	BF083-003-1223_068	Unknown	0		Test	Cf02624283_m1	Test	18.6205	1.9103	0.405119	Flag	0.00909582	17.1069	56.9061	0.682155	Pass	0.0190134	Chip01
S090-A10	BF083-003-1223_092	Unknown	0		Test	Cf02624283_m1	Test	19.3723	1.03408	0.349775	Flag	0.00909582	17.8688	35.105	0.863738	Pass	0.0190134	Chip01
S089-A10	BF083-003-1223_084	Unknown	0		Test	Cf02624283_m1	Test	18.6311	1.89398	0.372153	Flag	0.00909582	17.0485	59.0525	0.623883	Flag	0.0190134	Chip01
S088-A10	BF083-003-1223_076	Unknown	0		Test	Cf02624283_m1	Test	17.6567	4.19608	0.386231	Flag	0.00909582	15.9614	117.65	0.850543	Pass	0.0190134	Chip01
S100-A10	BF083-003-1223_029	Unknown	0		Test	Cf02624283_m1	Test	19.8002	0.729125	0.41153	Flag	0.00909582	18.2756	27.1241	0.698801	Pass	0.0190134	Chip01
S101-A10	BF083-003-1223_037	Unknown	0		Test	Cf02624283_m1	Test	19.8585	0.695246	0.417725	Flag	0.00909582	18.4282	24.6233	0.723957	Pass	0.0190134	Chip01
S102-A10	BF083-003-1223_045	Unknown	0		Test	Cf02624283_m1	Test	21.5729	0.171492	0.359994	Flag	0.00909582	19.9695	9.26687	0.860008	Pass	0.0190134	Chip01
S099-A10	BF083-003-1223_021	Unknown	0		Test	Cf02624283_m1	Test	19.6845	0.801407	0.426821	Flag	0.00909582	18.225	28.0086	0.671324	Pass	0.0190134	Chip01
S098-A10	BF083-003-1223_013	Unknown	0		Test	Cf02624283_m1	Test	20.9856	0.277005	0.406583	Flag	0.00909582	19.2823	14.3267	0.668463	Pass	0.0190134	Chip01
S097-A10	BF083-003-1223_005	Unknown	0		Test	Cf02624283_m1	Test	21.2337	0.226212	0.241311	Flag	0.00909582	19.508	12.417	0.724072	Pass	0.0190134	Chip01
S112-A10	BF083-003-1223_077	Unknown	0		Test	Cf02624283_m1	Test	17.5692	4.50715	0.386171	Flag	0.00909582	15.9261	120.309	0.849316	Pass	0.0190134	Chip01
S113-A10	BF083-003-1223_085	Unknown	0		Test	Cf02624283_m1	Test	18.6705	1.83388	0.386032	Flag	0.00909582	17.0483	59.0596	0.641854	Flag	0.0190134	Chip01
S114-A10	BF083-003-1223_093	Unknown	0		Test	Cf02624283_m1	Test	19.428	0.988098	0.32747	Flag	0.00909582	17.7817	37.0997	0.816693	Pass	0.0190134	Chip01
S111-A10	BF083-003-1223_069	Unknown	0		Test	Cf02624283_m1	Test	18.973	1.43263	0.483083	Flag	0.00909582	17.7001	39.0697	0.811207	Pass	0.0190134	Chip01
S110-A10	BF083-003-1223_061	Unknown	0		Test	Cf02624283_m1	Test	19.9152	0.663831	0.385906	Flag	0.00909582	18.3688	25.5673	0.686138	Pass	0.0190134	Chip01
S109-A10	BF083-003-1223_053	Unknown	0		Test	Cf02624283_m1	Test	21.7187	0.152247	0.311914	Flag	0.00909582	19.9905	9.14448	0.840999	Pass	0.0190134	Chip01
S124-A10	BF083-003-1223_030	Unknown	0		Test	Cf02624283_m1	Test	19.5335	0.906522	0.36871	Flag	0.00909582	18.0496	31.3037	0.647518	Flag	0.0190134	Chip01
S125-A10	BF083-003-1223_038	Unknown	0		Test	Cf02624283_m1	Test	20.5372	0.399469	0.299786	Flag	0.00909582	18.7018	20.7019	0.765669	Pass	0.0190134	Chip01
S126-A10	BF083-003-1223_046	Unknown	0		Test	Cf02624283_m1	Test	20.8137	0.318743	0.382579	Flag	0.00909582	19.0455	16.6481	0.614391	Flag	0.0190134	Chip01
S123-A10	BF083-003-1223_022	Unknown	0		Test	Cf02624283_m1	Test	19.5375	0.903577	0.344093	Flag	0.00909582	18.1556	29.2687	0.672178	Pass	0.0190134	Chip01
S122-A10	BF083-003-1223_014	Unknown	0		Test	Cf02624283_m1	Test	20.8255	0.315697	0.389876	Flag	0.00909582	19.1475	15.6055	0.661055	Pass	0.0190134	Chip01
S121-A10	BF083-003-1223_006	Unknown	0		Test	Cf02624283_m1	Test	21.0891	0.254572	0.245703	Flag	0.00909582	19.3267	13.9295	0.682633	Pass	0.0190134	Chip01
S136-A10	BF083-003-1223_078	Unknown	0		Test	Cf02624283_m1	Test	17.6777	4.12494	0.403703	Flag	0.00909582	16.1765	102.647	0.665546	Pass	0.0190134	Chip01
S137-A10	BF083-003-1223_086	Unknown	0		Test	Cf02624283_m1	Test	18.2109	2.66912	0.242694	Flag	0.00909582	16.776	70.1894	0.81449	Pass	0.0190134	Chip01
S138-A10	BF083-003-1223_094	Unknown	0		Test	Cf02624283_m1	Test	19.5932	0.863412	0.320472	Flag	0.00909582	17.9111	34.176	0.844099	Pass	0.0190134	Chip01
S135-A10	BF083-003-1223_070	Unknown	0		Test	Cf02624283_m1	Test	19.2033	1.18703	0.222795	Flag	0.00909582	17.6567	40.1586	0.772984	Pass	0.0190134	Chip01
S134-A10	BF083-003-1223_062	Unknown	0		Test	Cf02624283_m1	Test	19.7934	0.733188	0.387605	Flag	0.00909582	18.2921	26.8421	0.672479	Pass	0.0190134	Chip01
S133-A10	BF083-003-1223_054	Unknown	0		Test	Cf02624283_m1	Test	19.9989	0.619935	0.388569	Flag	0.00909582	18.2626	27.3493	0.65619	Pass	0.0190134	Chip01
S148-A10	BF083-003-1223_031	Unknown	0		Test	Cf02624283_m1	Test	20.4419	0.431795	0.300084	Flag	0.00909582	18.6463	21.4436	0.786081	Pass	0.0190134	Chip01
S149-A10	BF083-003-1223_039	Unknown	0		Test	Cf02624283_m1	Test	20.4051	0.444967	0.289319	Flag	0.00909582	19.1721	15.3639	0.628445	Flag	0.0190134	Chip01
S150-A10	BF083-003-1223_047	Unknown	0		Test	Cf02624283_m1	Test	20.6915	0.352206	0.317738	Flag	0.00909582	19.0897	16.1881	0.590961	Flag	0.0190134	Chip01
S147-A10	BF083-003-1223_023	Unknown	0		Test	Cf02624283_m1	Test	20.4732	0.420909	0.29817	Flag	0.00909582	18.5977	22.1135	0.730815	Pass	0.0190134	Chip01
S146-A10	BF083-003-1223_015	Unknown	0		Test	Cf02624283_m1	Test	20.7196	0.344207	0.332088	Flag	0.00909582	19.0689	16.403	0.629685	Flag	0.0190134	Chip01
S145-A10	BF083-003-1223_007	Unknown	0		Test	Cf02624283_m1	Test	21.0757	0.257374	0.24826	Flag	0.00909582	19.2933	14.2273	0.693404	Pass	0.0190134	Chip01
S160-A10	BF083-003-1223_079	Unknown	0		Test	Cf02624283_m1	Test	18.6128	1.92235	0.316426	Flag	0.00909582	16.7954	69.3316	0.809916	Pass	0.0190134	Chip01
S161-A10	BF083-003-1223_087	Unknown	0		Test	Cf02624283_m1	Test	18.8469	1.58801	0.388889	Flag	0.00909582	17.2147	53.1488	0.642538	Flag	0.0190134	Chip01
S162-A10	BF083-003-1223_095	Unknown	0		Test	Cf02624283_m1	Test	18.9051	1.51426	0.442325	Flag	0.00909582	17.5325	43.449	0.708363	Pass	0.0190134	Chip01
S159-A10	BF083-003-1223_071	Unknown	0		Test	Cf02624283_m1	Test	19.998	0.620393	0.433316	Flag	0.00909582	18.426	24.6581	0.680251	Pass	0.0190134	Chip01
S158-A10	BF083-003-1223_063	Unknown	0		Test	Cf02624283_m1	Test	20.0043	0.617227	0.193938	Flag	0.00909582	18.376	25.4523	0.681647	Pass	0.0190134	Chip01
S157-A10	BF083-003-1223_055	Unknown	0		Test	Cf02624283_m1	Test	20.6839	0.354378	0.329555	Flag	0.00909582	18.8341	19.0361	0.808281	Pass	0.0190134	Chip01
S172-A10	BF083-003-1223_032	Unknown	0		Test	Cf02624283_m1	Test	19.8963	0.674122	0.380063	Flag	0.00909582	18.1872	28.6881	0.632552	Flag	0.0190134	Chip01
S173-A10	BF083-003-1223_040	Unknown	0		Test	Cf02624283_m1	Test	20.3813	0.453693	0.333285	Flag	0.00909582	19.0649	16.4444	0.616949	Flag	0.0190134	Chip01
S174-A10	BF083-003-1223_048	Unknown	0		Test	Cf02624283_m1	Test	20.4152	0.441321	0.312349	Flag	0.00909582	18.8116	19.309	0.812837	Pass	0.0190134	Chip01
S171-A10	BF083-003-1223_024	Unknown	0		Test	Cf02624283_m1	Test	20.7737	0.329331	0.318533	Flag	0.00909582	18.977	17.3875	0.849255	Pass	0.0190134	Chip01
S170-A10	BF083-003-1223_016	Unknown	0		Test	Cf02624283_m1	Test	21.227	0.227455	0.273314	Flag	0.00909582	19.6635	11.2514	0.755031	Pass	0.0190134	Chip01
S169-A10	BF083-003-1223_008	Unknown	0		Test	Cf02624283_m1	Test	22.0499	0.11618	0.23953	Flag	0.00909582	20.0514	8.79828	0.624674	Flag	0.0190134	Chip01
S184-A10	BF083-003-1223_080	Unknown	0		Test	Cf02624283_m1	Test	18.6364	1.88566	0.381449	Flag	0.00909582	17.009	60.551	0.612034	Flag	0.0190134	Chip01
S185-A10	BF083-003-1223_088	Unknown	0		Test	Cf02624283_m1	Test	18.873	1.55442	0.378437	Flag	0.00909582	17.1475	55.4596	0.632667	Flag	0.0190134	Chip01
S186-A10	BF083-003-1223_096	Unknown	0		Test	Cf02624283_m1	Test	20.1097	0.566348	0.230852	Flag	0.00909582	18.178	28.8555	0.628901	Flag	0.0190134	Chip01
S183-A10	BF083-003-1223_072	Unknown	0		Test	Cf02624283_m1	Test	19.4682	0.95615	0.291403	Flag	0.00909582	17.4164	46.7668	0.713	Pass	0.0190134	Chip01
S182-A10	BF083-003-1223_064	Unknown	0		Test	Cf02624283_m1	Test	19.3036	1.09369	0.220788	Flag	0.00909582	17.7205	38.5656	0.7768	Pass	0.0190134	Chip01
S181-A10	BF083-003-1223_056	Unknown	0		Test	Cf02624283_m1	Test	19.9925	0.623218	0.477548	Flag	0.00909582	18.151	29.3541	0.704898	Pass	0.0190134	Chip01
S001-A16	BF083-003-1223_001	Unknown	0		Test	Cf02624262_m1	Test	15.2684	29.4929	0.854334	Pass	0.00909582	14.208	8.13485	1	Pass	0.0190134	Chip01
S002-A16	BF083-003-1223_009	Unknown	0		Test	Cf02624262_m1	Test	15.0544	35.1221	0.802764	Pass	0.00909582	14.0244	9.21882	1	Pass	0.0190134	Chip01
S003-A16	BF083-003-1223_017	Unknown	0		Test	Cf02624262_m1	Test	14.9225	39.1164	0.979156	Pass	0.00909582	14.0299	9.1842	1	Pass	0.0190134	Chip01
S006-A16	BF083-003-1223_041	Unknown	0		Test	Cf02624262_m1	Test	14.1523	73.3562	0.807773	Pass	0.00909582	13.2009	16.158	1	Pass	0.0190134	Chip01
S005-A16	BF083-003-1223_033	Unknown	0		Test	Cf02624262_m1	Test	13.906	89.6972	0.979526	Pass	0.00909582	12.8012	21.2165	1	Pass	0.0190134	Chip01
S004-A16	BF083-003-1223_025	Unknown	0		Test	Cf02624262_m1	Test	14.5163	54.5001	0.895072	Pass	0.00909582	13.4429	13.7013	1	Pass	0.0190134	Chip01
S013-A16	BF083-003-1223_049	Unknown	0		Test	Cf02624262_m1	Test	14.6172	50.1881	0.910734	Pass	0.00909582	13.7081	11.4361	1	Pass	0.0190134	Chip01
S014-A16	BF083-003-1223_057	Unknown	0		Test	Cf02624262_m1	Test	15.0458	35.3703	0.785679	Pass	0.00909582	14.1462	8.48461	1	Pass	0.0190134	Chip01
S015-A16	BF083-003-1223_065	Unknown	0		Test	Cf02624262_m1	Test	14.1111	75.8702	0.80221	Pass	0.00909582	13.1848	16.3359	1	Pass	0.0190134	Chip01
S018-A16	BF083-003-1223_089	Unknown	0		Test	Cf02624262_m1	Test	15.1999	31.189	0.826141	Pass	0.00909582	14.1568	8.42372	1	Pass	0.0190134	Chip01
S017-A16	BF083-003-1223_081	Unknown	0		Test	Cf02624262_m1	Test	12.9767	191.555	0.953799	Pass	0.00909582	11.7864	42.363	1	Pass	0.0190134	Chip01
S016-A16	BF083-003-1223_073	Unknown	0		Test	Cf02624262_m1	Test	14.0437	80.1625	0.78509	Pass	0.00909582	13.185	16.3344	1	Pass	0.0190134	Chip01
S025-A16	BF083-003-1223_002	Unknown	0		Test	Cf02624262_m1	Test	14.625	49.87	0.857328	Pass	0.00909582	13.7908	10.8099	1	Pass	0.0190134	Chip01
S026-A16	BF083-003-1223_010	Unknown	0		Test	Cf02624262_m1	Test	15.1155	33.4132	0.790663	Pass	0.00909582	14.0496	9.06217	1	Pass	0.0190134	Chip01
S027-A16	BF083-003-1223_018	Unknown	0		Test	Cf02624262_m1	Test	15.026	35.9459	0.797546	Pass	0.00909582	14.0452	9.08938	1	Pass	0.0190134	Chip01
S030-A16	BF083-003-1223_042	Unknown	0		Test	Cf02624262_m1	Test	14.7361	45.5455	0.926802	Pass	0.00909582	13.8274	10.543	1	Pass	0.0190134	Chip01
S029-A16	BF083-003-1223_034	Unknown	0		Test	Cf02624262_m1	Test	14.9849	37.1726	0.951645	Pass	0.00909582	14.1591	8.4101	1	Pass	0.0190134	Chip01
S028-A16	BF083-003-1223_026	Unknown	0		Test	Cf02624262_m1	Test	15.1395	32.7646	0.75546	Pass	0.00909582	14.1454	8.48898	1	Pass	0.0190134	Chip01
S037-A16	BF083-003-1223_050	Unknown	0		Test	Cf02624262_m1	Test	15.9556	16.8279	0.949556	Pass	0.00909582	15.0104	4.70856	1	Pass	0.0190134	Chip01
S038-A16	BF083-003-1223_058	Unknown	0		Test	Cf02624262_m1	Test	14.6174	50.181	0.894851	Pass	0.00909582	13.6169	12.1693	1	Pass	0.0190134	Chip01
S039-A16	BF083-003-1223_066	Unknown	0		Test	Cf02624262_m1	Test	14.43	58.4759	0.84359	Pass	0.00909582	13.5813	12.4683	1	Pass	0.0190134	Chip01
S042-A16	BF083-003-1223_090	Unknown	0		Test	Cf02624262_m1	Test	13.5812	116.936	0.87123	Pass	0.00909582	12.6416	23.6537	1	Pass	0.0190134	Chip01
S041-A16	BF083-003-1223_082	Unknown	0		Test	Cf02624262_m1	Test	14.0078	82.5425	0.778501	Pass	0.00909582	13.1276	16.9859	1	Pass	0.0190134	Chip01
S040-A16	BF083-003-1223_074	Unknown	0		Test	Cf02624262_m1	Test	13.7983	97.9431	0.898295	Pass	0.00909582	12.7977	21.2664	1	Pass	0.0190134	Chip01
S049-A16	BF083-003-1223_003	Unknown	0		Test	Cf02624262_m1	Test	14.8501	41.498	0.901752	Pass	0.00909582	13.7625	11.0198	1	Pass	0.0190134	Chip01
S050-A16	BF083-003-1223_011	Unknown	0		Test	Cf02624262_m1	Test	15.136	32.858	0.777261	Pass	0.00909582	13.9998	9.37474	1	Pass	0.0190134	Chip01
S051-A16	BF083-003-1223_019	Unknown	0		Test	Cf02624262_m1	Test	15.3795	26.9344	0.81572	Pass	0.00909582	14.3555	7.35675	1	Pass	0.0190134	Chip01
S054-A16	BF083-003-1223_043	Unknown	0		Test	Cf02624262_m1	Test	15.06	34.9634	0.74736	Pass	0.00909582	14.039	9.12773	1	Pass	0.0190134	Chip01
S053-A16	BF083-003-1223_035	Unknown	0		Test	Cf02624262_m1	Test	15.1133	33.4741	0.765823	Pass	0.00909582	14.1611	8.399	1	Pass	0.0190134	Chip01
S052-A16	BF083-003-1223_027	Unknown	0		Test	Cf02624262_m1	Test	16.1008	14.9468	0.76325	Pass	0.00909582	15.1222	4.36306	1	Pass	0.0190134	Chip01
S061-A16	BF083-003-1223_051	Unknown	0		Test	Cf02624262_m1	Test	15.1795	31.7116	0.796834	Pass	0.00909582	14.3021	7.62948	1	Pass	0.0190134	Chip01
S062-A16	BF083-003-1223_059	Unknown	0		Test	Cf02624262_m1	Test	14.2815	66.0134	0.796119	Pass	0.00909582	13.3807	14.2943	1	Pass	0.0190134	Chip01
S063-A16	BF083-003-1223_067	Unknown	0		Test	Cf02624262_m1	Test	14.2056	70.2372	0.79417	Pass	0.00909582	13.2133	16.0215	1	Pass	0.0190134	Chip01
S066-A16	BF083-003-1223_091	Unknown	0		Test	Cf02624262_m1	Test	15.0888	34.1493	0.745987	Pass	0.00909582	14.0165	9.26867	0.990826	Pass	0.0190134	Chip01
S065-A16	BF083-003-1223_083	Unknown	0		Test	Cf02624262_m1	Test	14.4489	57.5804	0.831491	Pass	0.00909582	13.4836	13.3266	1	Pass	0.0190134	Chip01
S064-A16	BF083-003-1223_075	Unknown	0		Test	Cf02624262_m1	Test	13.9793	84.4889	0.919678	Pass	0.00909582	13.0287	18.1701	1	Pass	0.0190134	Chip01
S073-A16	BF083-003-1223_004	Unknown	0		Test	Cf02624262_m1	Test	14.9348	38.7267	0.900718	Pass	0.00909582	14.0351	9.15212	1	Pass	0.0190134	Chip01
S074-A16	BF083-003-1223_012	Unknown	0		Test	Cf02624262_m1	Test	15.0235	36.0197	0.742137	Pass	0.00909582	14.1163	8.65918	1	Pass	0.0190134	Chip01
S075-A16	BF083-003-1223_020	Unknown	0		Test	Cf02624262_m1	Test	15.0842	34.2789	0.76578	Pass	0.00909582	14.1656	8.37339	1	Pass	0.0190134	Chip01
S078-A16	BF083-003-1223_044	Unknown	0		Test	Cf02624262_m1	Test	15.1851	31.568	0.782325	Pass	0.00909582	14.2116	8.115	1	Pass	0.0190134	Chip01
S077-A16	BF083-003-1223_036	Unknown	0		Test	Cf02624262_m1	Test	15.4213	26.0312	0.834709	Pass	0.00909582	14.3634	7.31749	1	Pass	0.0190134	Chip01
S076-A16	BF083-003-1223_028	Unknown	0		Test	Cf02624262_m1	Test	14.952	38.1863	0.907124	Pass	0.00909582	14.0922	8.80267	1	Pass	0.0190134	Chip01
S085-A16	BF083-003-1223_052	Unknown	0		Test	Cf02624262_m1	Test	15.2176	30.74	0.783522	Pass	0.00909582	14.2737	7.77874	1	Pass	0.0190134	Chip01
S086-A16	BF083-003-1223_060	Unknown	0		Test	Cf02624262_m1	Test	14.2116	69.8938	0.818829	Pass	0.00909582	13.4113	13.9998	1	Pass	0.0190134	Chip01
S087-A16	BF083-003-1223_068	Unknown	0		Test	Cf02624262_m1	Test	14.1079	76.0698	0.775338	Pass	0.00909582	13.0954	17.3618	1	Pass	0.0190134	Chip01
S090-A16	BF083-003-1223_092	Unknown	0		Test	Cf02624262_m1	Test	15.0617	34.9132	0.710403	Pass	0.00909582	14.0441	9.0962	0.984112	Pass	0.0190134	Chip01
S089-A16	BF083-003-1223_084	Unknown	0		Test	Cf02624262_m1	Test	14.4393	58.033	0.818658	Pass	0.00909582	13.4638	13.5076	1	Pass	0.0190134	Chip01
S088-A16	BF083-003-1223_076	Unknown	0		Test	Cf02624262_m1	Test	13.8989	90.2185	0.922481	Pass	0.00909582	12.8857	20.0297	1	Pass	0.0190134	Chip01
S100-A16	BF083-003-1223_029	Unknown	0		Test	Cf02624262_m1	Test	14.8077	42.9603	0.864715	Pass	0.00909582	13.843	10.4318	1	Pass	0.0190134	Chip01
S101-A16	BF083-003-1223_037	Unknown	0		Test	Cf02624262_m1	Test	14.9922	36.9522	0.926272	Pass	0.00909582	14.0433	9.10115	1	Pass	0.0190134	Chip01
S102-A16	BF083-003-1223_045	Unknown	0		Test	Cf02624262_m1	Test	16.03	15.8364	0.789004	Pass	0.00909582	15.1327	4.33214	1	Pass	0.0190134	Chip01
S099-A16	BF083-003-1223_021	Unknown	0		Test	Cf02624262_m1	Test	14.6255	49.8489	0.857853	Pass	0.00909582	13.6153	12.1829	1	Pass	0.0190134	Chip01
S098-A16	BF083-003-1223_013	Unknown	0		Test	Cf02624262_m1	Test	14.6652	48.2611	0.885359	Pass	0.00909582	13.6247	12.1048	1	Pass	0.0190134	Chip01
S097-A16	BF083-003-1223_005	Unknown	0		Test	Cf02624262_m1	Test	14.7888	43.627	0.884146	Pass	0.00909582	13.8565	10.3363	1	Pass	0.0190134	Chip01
S112-A16	BF083-003-1223_077	Unknown	0		Test	Cf02624262_m1	Test	13.6821	107.691	0.873338	Pass	0.00909582	12.6584	23.384	1	Pass	0.0190134	Chip01
S113-A16	BF083-003-1223_085	Unknown	0		Test	Cf02624262_m1	Test	14.4838	55.9659	0.82113	Pass	0.00909582	13.4588	13.5543	1	Pass	0.0190134	Chip01
S114-A16	BF083-003-1223_093	Unknown	0		Test	Cf02624262_m1	Test	14.9508	38.2225	0.877556	Pass	0.00909582	14.0423	9.10715	0.989922	Pass	0.0190134	Chip01
S111-A16	BF083-003-1223_069	Unknown	0		Test	Cf02624262_m1	Test	14.0425	80.2404	0.753187	Pass	0.00909582	13.127	16.9926	1	Pass	0.0190134	Chip01
S110-A16	BF083-003-1223_061	Unknown	0		Test	Cf02624262_m1	Test	15.0587	35.0003	0.718447	Pass	0.00909582	13.9888	9.44511	1	Pass	0.0190134	Chip01
S109-A16	BF083-003-1223_053	Unknown	0		Test	Cf02624262_m1	Test	16.7972	8.46464	0.87	Pass	0.00909582	15.7183	2.90664	1	Pass	0.0190134	Chip01
S124-A16	BF083-003-1223_030	Unknown	0		Test	Cf02624262_m1	Test	14.4722	56.4947	0.835385	Pass	0.00909582	13.55	12.7372	1	Pass	0.0190134	Chip01
S125-A16	BF083-003-1223_038	Unknown	0		Test	Cf02624262_m1	Test	15.0314	35.7896	0.764127	Pass	0.00909582	14.0166	9.26789	1	Pass	0.0190134	Chip01
S126-A16	BF083-003-1223_046	Unknown	0		Test	Cf02624262_m1	Test	15.462	25.1801	0.856216	Pass	0.00909582	14.4222	7.02997	1	Pass	0.0190134	Chip01
S123-A16	BF083-003-1223_022	Unknown	0		Test	Cf02624262_m1	Test	14.6991	46.9435	0.870521	Pass	0.00909582	13.7655	10.9978	1	Pass	0.0190134	Chip01
S122-A16	BF083-003-1223_014	Unknown	0		Test	Cf02624262_m1	Test	14.5981	50.9759	0.880098	Pass	0.00909582	13.6335	12.0324	1	Pass	0.0190134	Chip01
S121-A16	BF083-003-1223_006	Unknown	0		Test	Cf02624262_m1	Test	14.6082	50.5593	0.860046	Pass	0.00909582	13.5201	12.999	1	Pass	0.0190134	Chip01
S136-A16	BF083-003-1223_078	Unknown	0		Test	Cf02624262_m1	Test	13.8331	95.1986	0.886838	Pass	0.00909582	12.8688	20.261	1	Pass	0.0190134	Chip01
S137-A16	BF083-003-1223_086	Unknown	0		Test	Cf02624262_m1	Test	13.9631	85.6139	0.912253	Pass	0.00909582	12.9397	19.306	1	Pass	0.0190134	Chip01
S138-A16	BF083-003-1223_094	Unknown	0		Test	Cf02624262_m1	Test	14.9029	39.7455	0.907161	Pass	0.00909582	13.8922	10.0882	1	Pass	0.0190134	Chip01
S135-A16	BF083-003-1223_070	Unknown	0		Test	Cf02624262_m1	Test	14.3283	63.5387	0.78668	Pass	0.00909582	13.2975	15.1282	1	Pass	0.0190134	Chip01
S134-A16	BF083-003-1223_062	Unknown	0		Test	Cf02624262_m1	Test	14.5457	53.2043	0.836164	Pass	0.00909582	13.5923	12.3753	1	Pass	0.0190134	Chip01
S133-A16	BF083-003-1223_054	Unknown	0		Test	Cf02624262_m1	Test	15.9613	16.7497	0.921272	Pass	0.00909582	14.8352	5.30562	1	Pass	0.0190134	Chip01
S148-A16	BF083-003-1223_031	Unknown	0		Test	Cf02624262_m1	Test	14.8726	40.7432	0.896731	Pass	0.00909582	13.8062	10.6968	1	Pass	0.0190134	Chip01
S149-A16	BF083-003-1223_039	Unknown	0		Test	Cf02624262_m1	Test	15.3534	27.5137	0.819719	Pass	0.00909582	14.3178	7.54849	1	Pass	0.0190134	Chip01
S150-A16	BF083-003-1223_047	Unknown	0		Test	Cf02624262_m1	Test	15.4366	25.7087	0.846347	Pass	0.00909582	14.4959	6.68562	1	Pass	0.0190134	Chip01
S147-A16	BF083-003-1223_023	Unknown	0		Test	Cf02624262_m1	Test	14.6647	48.2813	0.877596	Pass	0.00909582	13.6826	11.6368	1	Pass	0.0190134	Chip01
S146-A16	BF083-003-1223_015	Unknown	0		Test	Cf02624262_m1	Test	14.5045	55.0278	0.82612	Pass	0.00909582	13.4802	13.3578	1	Pass	0.0190134	Chip01
S145-A16	BF083-003-1223_007	Unknown	0		Test	Cf02624262_m1	Test	14.6254	49.8547	0.859446	Pass	0.00909582	13.6056	12.264	1	Pass	0.0190134	Chip01
S160-A16	BF083-003-1223_079	Unknown	0		Test	Cf02624262_m1	Test	14.3774	61.043	0.836598	Pass	0.00909582	13.1174	17.1042	1	Pass	0.0190134	Chip01
S161-A16	BF083-003-1223_087	Unknown	0		Test	Cf02624262_m1	Test	14.4371	58.1382	0.843249	Pass	0.00909582	13.3932	14.1737	1	Pass	0.0190134	Chip01
S162-A16	BF083-003-1223_095	Unknown	0		Test	Cf02624262_m1	Test	14.4992	55.2663	0.834848	Pass	0.00909582	13.3581	14.5165	1	Pass	0.0190134	Chip01
S159-A16	BF083-003-1223_071	Unknown	0		Test	Cf02624262_m1	Test	14.9128	39.4258	0.907354	Pass	0.00909582	13.787	10.838	1	Pass	0.0190134	Chip01
S158-A16	BF083-003-1223_063	Unknown	0		Test	Cf02624262_m1	Test	16.159	14.2538	0.772071	Pass	0.00909582	15.041	4.61148	1	Pass	0.0190134	Chip01
S157-A16	BF083-003-1223_055	Unknown	0		Test	Cf02624262_m1	Test	15.495	24.5102	0.830388	Pass	0.00909582	14.4796	6.76051	1	Pass	0.0190134	Chip01
S172-A16	BF083-003-1223_032	Unknown	0		Test	Cf02624262_m1	Test	14.6462	49.0145	0.840175	Pass	0.00909582	13.5961	12.3431	1	Pass	0.0190134	Chip01
S173-A16	BF083-003-1223_040	Unknown	0		Test	Cf02624262_m1	Test	15.3269	28.1173	0.781721	Pass	0.00909582	14.2657	7.82128	1	Pass	0.0190134	Chip01
S174-A16	BF083-003-1223_048	Unknown	0		Test	Cf02624262_m1	Test	15.5089	24.2352	0.83536	Pass	0.00909582	14.2539	7.88402	1	Pass	0.0190134	Chip01
S171-A16	BF083-003-1223_024	Unknown	0		Test	Cf02624262_m1	Test	15.173	31.8821	0.770911	Pass	0.00909582	14.1533	8.44346	1	Pass	0.0190134	Chip01
S170-A16	BF083-003-1223_016	Unknown	0		Test	Cf02624262_m1	Test	15.1395	32.7644	0.738544	Pass	0.00909582	13.9297	9.83336	1	Pass	0.0190134	Chip01
S169-A16	BF083-003-1223_008	Unknown	0		Test	Cf02624262_m1	Test	15.4165	26.1339	0.821683	Pass	0.00909582	14.4018	7.12822	1	Pass	0.0190134	Chip01
S184-A16	BF083-003-1223_080	Unknown	0		Test	Cf02624262_m1	Test	14.4963	55.394	0.817318	Pass	0.00909582	13.4649	13.4979	1	Pass	0.0190134	Chip01
S185-A16	BF083-003-1223_088	Unknown	0		Test	Cf02624262_m1	Test	14.5113	54.7217	0.791254	Pass	0.00909582	13.4163	13.952	1	Pass	0.0190134	Chip01
S186-A16	BF083-003-1223_096	Unknown	0		Test	Cf02624262_m1	Test	15.1204	33.2794	0.729336	Pass	0.00909582	14.0419	9.10967	0.996601	Pass	0.0190134	Chip01
S183-A16	BF083-003-1223_072	Unknown	0		Test	Cf02624262_m1	Test	16.0507	15.5709	0.715856	Pass	0.00909582	14.9143	5.02707	1	Pass	0.0190134	Chip01
S182-A16	BF083-003-1223_064	Unknown	0		Test	Cf02624262_m1	Test	14.6699	48.0764	0.842458	Pass	0.00909582	13.5184	13.0145	1	Pass	0.0190134	Chip01
S181-A16	BF083-003-1223_056	Unknown	0		Test	Cf02624262_m1	Test	15.3486	27.624	0.818342	Pass	0.00909582	14.1953	8.20559	1	Pass	0.0190134	Chip01
S001-A09	BF083-003-1223_001	Unknown	0		Test	Cf02627553_m1	Test	14.6532	48.7342	1	Pass	0.00909582	14.3334	12.6099	1	Pass	0.0190134	Chip01
S002-A09	BF083-003-1223_009	Unknown	0		Test	Cf02627553_m1	Test	14.648	48.9421	1	Pass	0.00909582	14.0052	15.6736	1	Pass	0.0190134	Chip01
S003-A09	BF083-003-1223_017	Unknown	0		Test	Cf02627553_m1	Test	14.4083	59.5206	0.99323	Pass	0.00909582	13.9391	16.3748	1	Pass	0.0190134	Chip01
S006-A09	BF083-003-1223_041	Unknown	0		Test	Cf02627553_m1	Test	13.829	95.5203	1	Pass	0.00909582	13.4908	22.0405	1	Pass	0.0190134	Chip01
S005-A09	BF083-003-1223_033	Unknown	0		Test	Cf02627553_m1	Test	13.6466	110.862	1	Pass	0.00909582	13.1458	27.7029	1	Pass	0.0190134	Chip01
S004-A09	BF083-003-1223_025	Unknown	0		Test	Cf02627553_m1	Test	14.0754	78.1126	0.972348	Pass	0.00909582	13.5621	21.0229	1	Pass	0.0190134	Chip01
S013-A09	BF083-003-1223_049	Unknown	0		Test	Cf02627553_m1	Test	14.1638	72.6741	0.989094	Pass	0.00909582	13.5932	20.5938	1	Pass	0.0190134	Chip01
S014-A09	BF083-003-1223_057	Unknown	0		Test	Cf02627553_m1	Test	14.7437	45.2629	1	Pass	0.00909582	14.1195	14.5297	1	Pass	0.0190134	Chip01
S015-A09	BF083-003-1223_065	Unknown	0		Test	Cf02627553_m1	Test	13.334	143.087	0.967969	Pass	0.00909582	13.1315	27.9671	1	Pass	0.0190134	Chip01
S018-A09	BF083-003-1223_089	Unknown	0		Test	Cf02627553_m1	Test	14.639	49.3023	1	Pass	0.00909582	14.0624	15.0903	1	Pass	0.0190134	Chip01
S017-A09	BF083-003-1223_081	Unknown	0		Test	Cf02627553_m1	Test	13.7482	102.036	1	Pass	0.00909582	13.2471	25.9042	1	Pass	0.0190134	Chip01
S016-A09	BF083-003-1223_073	Unknown	0		Test	Cf02627553_m1	Test	13.8058	97.3434	1	Pass	0.00909582	13.2558	25.7557	1	Pass	0.0190134	Chip01
S025-A09	BF083-003-1223_002	Unknown	0		Test	Cf02627553_m1	Test	14.3314	63.3772	0.992377	Pass	0.00909582	13.7372	18.7196	1	Pass	0.0190134	Chip01
S026-A09	BF083-003-1223_010	Unknown	0		Test	Cf02627553_m1	Test	14.6799	47.686	1	Pass	0.00909582	14.2058	13.7219	1	Pass	0.0190134	Chip01
S027-A09	BF083-003-1223_018	Unknown	0		Test	Cf02627553_m1	Test	14.8151	42.6993	1	Pass	0.00909582	14.1939	13.8307	1	Pass	0.0190134	Chip01
S030-A09	BF083-003-1223_042	Unknown	0		Test	Cf02627553_m1	Test	14.6311	49.6209	1	Pass	0.00909582	14.0422	15.2934	1	Pass	0.0190134	Chip01
S029-A09	BF083-003-1223_034	Unknown	0		Test	Cf02627553_m1	Test	14.5507	52.9888	0.985501	Pass	0.00909582	14.286	13.0117	1	Pass	0.0190134	Chip01
S028-A09	BF083-003-1223_026	Unknown	0		Test	Cf02627553_m1	Test	14.4345	58.2637	0.986557	Pass	0.00909582	14.0012	15.7151	1	Pass	0.0190134	Chip01
S037-A09	BF083-003-1223_050	Unknown	0		Test	Cf02627553_m1	Test	15.3163	28.361	0.996819	Pass	0.00909582	14.5988	10.5758	1	Pass	0.0190134	Chip01
S038-A09	BF083-003-1223_058	Unknown	0		Test	Cf02627553_m1	Test	14.2153	69.6786	0.983322	Pass	0.00909582	13.7061	19.1099	1	Pass	0.0190134	Chip01
S039-A09	BF083-003-1223_066	Unknown	0		Test	Cf02627553_m1	Test	13.8962	90.4215	1	Pass	0.00909582	13.5811	20.7607	1	Pass	0.0190134	Chip01
S042-A09	BF083-003-1223_090	Unknown	0		Test	Cf02627553_m1	Test	14.4063	59.6215	1	Pass	0.00909582	13.8153	17.7751	1	Pass	0.0190134	Chip01
S041-A09	BF083-003-1223_082	Unknown	0		Test	Cf02627553_m1	Test	13.8455	94.2446	1	Pass	0.00909582	13.2046	26.6438	1	Pass	0.0190134	Chip01
S040-A09	BF083-003-1223_074	Unknown	0		Test	Cf02627553_m1	Test	13.4995	125.004	1	Pass	0.00909582	12.9573	31.3897	1	Pass	0.0190134	Chip01
S049-A09	BF083-003-1223_003	Unknown	0		Test	Cf02627553_m1	Test	14.3266	63.6305	0.98471	Pass	0.00909582	13.9037	16.7641	1	Pass	0.0190134	Chip01
S050-A09	BF083-003-1223_011	Unknown	0		Test	Cf02627553_m1	Test	14.5479	53.1103	1	Pass	0.00909582	14.0335	15.3823	1	Pass	0.0190134	Chip01
S051-A09	BF083-003-1223_019	Unknown	0		Test	Cf02627553_m1	Test	14.9783	37.3748	1	Pass	0.00909582	14.3193	12.7281	1	Pass	0.0190134	Chip01
S054-A09	BF083-003-1223_043	Unknown	0		Test	Cf02627553_m1	Test	14.7596	44.6802	1	Pass	0.00909582	14.0899	14.8175	1	Pass	0.0190134	Chip01
S053-A09	BF083-003-1223_035	Unknown	0		Test	Cf02627553_m1	Test	14.5861	51.481	1	Pass	0.00909582	14.0546	15.1689	1	Pass	0.0190134	Chip01
S052-A09	BF083-003-1223_027	Unknown	0		Test	Cf02627553_m1	Test	15.487	24.6714	1	Pass	0.00909582	14.9171	8.56413	1	Pass	0.0190134	Chip01
S061-A09	BF083-003-1223_051	Unknown	0		Test	Cf02627553_m1	Test	14.6182	50.15	1	Pass	0.00909582	14.0176	15.5449	1	Pass	0.0190134	Chip01
S062-A09	BF083-003-1223_059	Unknown	0		Test	Cf02627553_m1	Test	14.1141	75.6829	0.983005	Pass	0.00909582	13.5525	21.1579	1	Pass	0.0190134	Chip01
S063-A09	BF083-003-1223_067	Unknown	0		Test	Cf02627553_m1	Test	13.832	95.2855	1	Pass	0.00909582	13.3274	24.5616	1	Pass	0.0190134	Chip01
S066-A09	BF083-003-1223_091	Unknown	0		Test	Cf02627553_m1	Test	14.6444	49.0884	1	Pass	0.00909582	14.1002	14.7175	1	Pass	0.0190134	Chip01
S065-A09	BF083-003-1223_083	Unknown	0		Test	Cf02627553_m1	Test	13.8192	96.2866	1	Pass	0.00909582	13.3855	23.634	1	Pass	0.0190134	Chip01
S064-A09	BF083-003-1223_075	Unknown	0		Test	Cf02627553_m1	Test	13.7992	97.8701	1	Pass	0.00909582	13.1977	26.7668	1	Pass	0.0190134	Chip01
S073-A09	BF083-003-1223_004	Unknown	0		Test	Cf02627553_m1	Test	14.6026	50.7915	1	Pass	0.00909582	14.0624	15.0903	1	Pass	0.0190134	Chip01
S074-A09	BF083-003-1223_012	Unknown	0		Test	Cf02627553_m1	Test	14.8047	43.0664	1	Pass	0.00909582	14.1189	14.5362	1	Pass	0.0190134	Chip01
S075-A09	BF083-003-1223_020	Unknown	0		Test	Cf02627553_m1	Test	14.8344	42.0345	1	Pass	0.00909582	14.2293	13.5098	1	Pass	0.0190134	Chip01
S078-A09	BF083-003-1223_044	Unknown	0		Test	Cf02627553_m1	Test	14.9127	39.4302	1	Pass	0.00909582	14.2755	13.1025	1	Pass	0.0190134	Chip01
S077-A09	BF083-003-1223_036	Unknown	0		Test	Cf02627553_m1	Test	15.0368	35.6309	0.963733	Pass	0.00909582	14.4541	11.6405	1	Pass	0.0190134	Chip01
S076-A09	BF083-003-1223_028	Unknown	0		Test	Cf02627553_m1	Test	14.6128	50.369	1	Pass	0.00909582	13.9588	16.1633	1	Pass	0.0190134	Chip01
S085-A09	BF083-003-1223_052	Unknown	0		Test	Cf02627553_m1	Test	14.546	53.1916	1	Pass	0.00909582	14.0318	15.4	1	Pass	0.0190134	Chip01
S086-A09	BF083-003-1223_060	Unknown	0		Test	Cf02627553_m1	Test	14.0641	78.839	0.959614	Pass	0.00909582	13.6607	19.6934	1	Pass	0.0190134	Chip01
S087-A09	BF083-003-1223_068	Unknown	0		Test	Cf02627553_m1	Test	13.708	105.439	1	Pass	0.00909582	13.2528	25.8071	1	Pass	0.0190134	Chip01
S090-A09	BF083-003-1223_092	Unknown	0		Test	Cf02627553_m1	Test	14.8206	42.5084	1	Pass	0.00909582	14.2199	13.5944	1	Pass	0.0190134	Chip01
S089-A09	BF083-003-1223_084	Unknown	0		Test	Cf02627553_m1	Test	13.996	83.3459	1	Pass	0.00909582	13.4125	23.2152	1	Pass	0.0190134	Chip01
S088-A09	BF083-003-1223_076	Unknown	0		Test	Cf02627553_m1	Test	13.6504	110.513	1	Pass	0.00909582	13.1433	27.7494	1	Pass	0.0190134	Chip01
S100-A09	BF083-003-1223_029	Unknown	0		Test	Cf02627553_m1	Test	14.4021	59.8252	1	Pass	0.00909582	13.8926	16.8876	1	Pass	0.0190134	Chip01
S101-A09	BF083-003-1223_037	Unknown	0		Test	Cf02627553_m1	Test	14.4472	57.6599	1	Pass	0.00909582	13.9914	15.8169	1	Pass	0.0190134	Chip01
S102-A09	BF083-003-1223_045	Unknown	0		Test	Cf02627553_m1	Test	15.4916	24.5792	1	Pass	0.00909582	14.9644	8.29979	1	Pass	0.0190134	Chip01
S099-A09	BF083-003-1223_021	Unknown	0		Test	Cf02627553_m1	Test	14.3437	62.7436	0.997692	Pass	0.00909582	13.7758	18.2474	1	Pass	0.0190134	Chip01
S098-A09	BF083-003-1223_013	Unknown	0		Test	Cf02627553_m1	Test	14.4317	58.3948	1	Pass	0.00909582	13.871	17.1312	1	Pass	0.0190134	Chip01
S097-A09	BF083-003-1223_005	Unknown	0		Test	Cf02627553_m1	Test	14.4432	57.8523	0.998791	Pass	0.00909582	13.9114	16.6783	1	Pass	0.0190134	Chip01
S112-A09	BF083-003-1223_077	Unknown	0		Test	Cf02627553_m1	Test	13.5466	120.285	1	Pass	0.00909582	12.9698	31.1298	1	Pass	0.0190134	Chip01
S113-A09	BF083-003-1223_085	Unknown	0		Test	Cf02627553_m1	Test	14.1186	75.4039	0.958101	Pass	0.00909582	13.6897	19.3186	1	Pass	0.0190134	Chip01
S114-A09	BF083-003-1223_093	Unknown	0		Test	Cf02627553_m1	Test	14.7246	45.9748	1	Pass	0.00909582	14.18	13.9589	1	Pass	0.0190134	Chip01
S111-A09	BF083-003-1223_069	Unknown	0		Test	Cf02627553_m1	Test	13.6904	106.966	1	Pass	0.00909582	13.0471	29.5756	1	Pass	0.0190134	Chip01
S110-A09	BF083-003-1223_061	Unknown	0		Test	Cf02627553_m1	Test	14.532	53.8045	1	Pass	0.00909582	14.0327	15.3902	1	Pass	0.0190134	Chip01
S109-A09	BF083-003-1223_053	Unknown	0		Test	Cf02627553_m1	Test	16.2015	13.7678	0.972298	Pass	0.00909582	15.6362	5.31743	1	Pass	0.0190134	Chip01
S124-A09	BF083-003-1223_030	Unknown	0		Test	Cf02627553_m1	Test	14.0354	80.7035	0.956291	Pass	0.00909582	13.4317	22.9211	1	Pass	0.0190134	Chip01
S125-A09	BF083-003-1223_038	Unknown	0		Test	Cf02627553_m1	Test	14.4271	58.6135	0.986433	Pass	0.00909582	13.9955	15.7747	1	Pass	0.0190134	Chip01
S126-A09	BF083-003-1223_046	Unknown	0		Test	Cf02627553_m1	Test	14.8628	41.07	1	Pass	0.00909582	14.3498	12.4736	1	Pass	0.0190134	Chip01
S123-A09	BF083-003-1223_022	Unknown	0		Test	Cf02627553_m1	Test	14.4447	57.7799	1	Pass	0.00909582	13.9696	16.048	1	Pass	0.0190134	Chip01
S122-A09	BF083-003-1223_014	Unknown	0		Test	Cf02627553_m1	Test	14.2736	66.4404	0.97511	Pass	0.00909582	13.7245	18.8782	1	Pass	0.0190134	Chip01
S121-A09	BF083-003-1223_006	Unknown	0		Test	Cf02627553_m1	Test	14.23	68.852	0.973362	Pass	0.00909582	13.6306	20.0903	1	Pass	0.0190134	Chip01
S136-A09	BF083-003-1223_078	Unknown	0		Test	Cf02627553_m1	Test	13.7064	105.579	1	Pass	0.00909582	13.1192	28.1959	1	Pass	0.0190134	Chip01
S137-A09	BF083-003-1223_086	Unknown	0		Test	Cf02627553_m1	Test	13.6275	112.602	1	Pass	0.00909582	13.1214	28.1542	1	Pass	0.0190134	Chip01
S138-A09	BF083-003-1223_094	Unknown	0		Test	Cf02627553_m1	Test	14.5985	50.9595	1	Pass	0.00909582	13.9886	15.8472	1	Pass	0.0190134	Chip01
S135-A09	BF083-003-1223_070	Unknown	0		Test	Cf02627553_m1	Test	13.9323	87.7939	1	Pass	0.00909582	13.4166	23.1523	1	Pass	0.0190134	Chip01
S134-A09	BF083-003-1223_062	Unknown	0		Test	Cf02627553_m1	Test	13.9288	88.0417	1	Pass	0.00909582	13.4971	21.9489	1	Pass	0.0190134	Chip01
S133-A09	BF083-003-1223_054	Unknown	0		Test	Cf02627553_m1	Test	14.5682	52.2372	1	Pass	0.00909582	14.018	15.5414	1	Pass	0.0190134	Chip01
S148-A09	BF083-003-1223_031	Unknown	0		Test	Cf02627553_m1	Test	14.607	50.6075	1	Pass	0.00909582	14.073	14.9847	1	Pass	0.0190134	Chip01
S149-A09	BF083-003-1223_039	Unknown	0		Test	Cf02627553_m1	Test	14.7045	46.736	1	Pass	0.00909582	14.3579	12.4061	1	Pass	0.0190134	Chip01
S150-A09	BF083-003-1223_047	Unknown	0		Test	Cf02627553_m1	Test	14.871	40.796	1	Pass	0.00909582	14.2528	13.3015	1	Pass	0.0190134	Chip01
S147-A09	BF083-003-1223_023	Unknown	0		Test	Cf02627553_m1	Test	14.3851	60.6605	0.99875	Pass	0.00909582	13.8938	16.8745	1	Pass	0.0190134	Chip01
S146-A09	BF083-003-1223_015	Unknown	0		Test	Cf02627553_m1	Test	14.1763	71.9352	0.958175	Pass	0.00909582	13.6664	19.6186	1	Pass	0.0190134	Chip01
S145-A09	BF083-003-1223_007	Unknown	0		Test	Cf02627553_m1	Test	14.2275	68.9899	0.967319	Pass	0.00909582	13.6932	19.2738	1	Pass	0.0190134	Chip01
S160-A09	BF083-003-1223_079	Unknown	0		Test	Cf02627553_m1	Test	14.0825	77.6634	0.962002	Pass	0.00909582	13.5304	21.4692	1	Pass	0.0190134	Chip01
S161-A09	BF083-003-1223_087	Unknown	0		Test	Cf02627553_m1	Test	13.9504	86.5053	1	Pass	0.00909582	13.4548	22.5728	1	Pass	0.0190134	Chip01
S162-A09	BF083-003-1223_095	Unknown	0		Test	Cf02627553_m1	Test	14.1355	74.3712	0.962203	Pass	0.00909582	13.6973	19.2212	1	Pass	0.0190134	Chip01
S159-A09	BF083-003-1223_071	Unknown	0		Test	Cf02627553_m1	Test	14.2863	65.7573	0.974938	Pass	0.00909582	13.8548	17.3164	1	Pass	0.0190134	Chip01
S158-A09	BF083-003-1223_063	Unknown	0		Test	Cf02627553_m1	Test	14.764	44.519	1	Pass	0.00909582	14.1997	13.7783	1	Pass	0.0190134	Chip01
S157-A09	BF083-003-1223_055	Unknown	0		Test	Cf02627553_m1	Test	14.9802	37.3146	1	Pass	0.00909582	14.3606	12.3844	1	Pass	0.0190134	Chip01
S172-A09	BF083-003-1223_032	Unknown	0		Test	Cf02627553_m1	Test	14.4085	59.5133	0.992594	Pass	0.00909582	13.8279	17.6276	1	Pass	0.0190134	Chip01
S173-A09	BF083-003-1223_040	Unknown	0		Test	Cf02627553_m1	Test	14.7314	45.7225	1	Pass	0.00909582	14.2183	13.6087	1	Pass	0.0190134	Chip01
S174-A09	BF083-003-1223_048	Unknown	0		Test	Cf02627553_m1	Test	14.8003	43.2212	1	Pass	0.00909582	14.2428	13.3899	1	Pass	0.0190134	Chip01
S171-A09	BF083-003-1223_024	Unknown	0		Test	Cf02627553_m1	Test	14.7842	43.7937	1	Pass	0.00909582	14.1558	14.1845	1	Pass	0.0190134	Chip01
S170-A09	BF083-003-1223_016	Unknown	0		Test	Cf02627553_m1	Test	14.6735	47.934	1	Pass	0.00909582	14.0297	15.421	1	Pass	0.0190134	Chip01
S169-A09	BF083-003-1223_008	Unknown	0		Test	Cf02627553_m1	Test	14.9302	38.872	1	Pass	0.00909582	14.1365	14.3673	1	Pass	0.0190134	Chip01
S184-A09	BF083-003-1223_080	Unknown	0		Test	Cf02627553_m1	Test	13.9863	84.0091	1	Pass	0.00909582	13.4679	22.3778	1	Pass	0.0190134	Chip01
S185-A09	BF083-003-1223_088	Unknown	0		Test	Cf02627553_m1	Test	14.0453	80.0549	0.943588	Pass	0.00909582	13.4286	22.9687	1	Pass	0.0190134	Chip01
S186-A09	BF083-003-1223_096	Unknown	0		Test	Cf02627553_m1	Test	14.6943	47.1287	1	Pass	0.00909582	14.0997	14.7221	1	Pass	0.0190134	Chip01
S183-A09	BF083-003-1223_072	Unknown	0		Test	Cf02627553_m1	Test	14.6258	49.8387	1	Pass	0.00909582	14.0435	15.2808	1	Pass	0.0190134	Chip01
S182-A09	BF083-003-1223_064	Unknown	0		Test	Cf02627553_m1	Test	14.0608	79.0488	0.942392	Pass	0.00909582	13.5346	21.4103	1	Pass	0.0190134	Chip01
S181-A09	BF083-003-1223_056	Unknown	0		Test	Cf02627553_m1	Test	14.578	51.8227	1	Pass	0.00909582	13.8999	16.8066	1	Pass	0.0190134	Chip01
S001-A18	BF083-003-1223_001	Unknown	0		Test	Cf02624089_m1	Test	17.162	6.28466	1	Pass	0.00909582	16.6831	16.4155	1	Pass	0.0190134	Chip01
S002-A18	BF083-003-1223_009	Unknown	0		Test	Cf02624089_m1	Test	17.2463	5.86659	1	Pass	0.00909582	16.8772	14.3833	1	Pass	0.0190134	Chip01
S003-A18	BF083-003-1223_017	Unknown	0		Test	Cf02624089_m1	Test	17.0812	6.71309	1	Pass	0.00909582	16.6691	16.5732	1	Pass	0.0190134	Chip01
S006-A18	BF083-003-1223_041	Unknown	0		Test	Cf02624089_m1	Test	16.6136	9.8338	1	Pass	0.00909582	16.1336	23.8649	1	Pass	0.0190134	Chip01
S005-A18	BF083-003-1223_033	Unknown	0		Test	Cf02624089_m1	Test	15.9598	16.7708	1	Pass	0.00909582	15.6477	33.2233	1	Pass	0.0190134	Chip01
S004-A18	BF083-003-1223_025	Unknown	0		Test	Cf02624089_m1	Test	16.3659	12.0377	1	Pass	0.00909582	16.1836	23.0656	1	Pass	0.0190134	Chip01
S013-A18	BF083-003-1223_049	Unknown	0		Test	Cf02624089_m1	Test	16.7576	8.74293	1	Pass	0.00909582	16.3127	21.1256	1	Pass	0.0190134	Chip01
S014-A18	BF083-003-1223_057	Unknown	0		Test	Cf02624089_m1	Test	17.2676	5.76532	1	Pass	0.00909582	16.9135	14.0326	1	Pass	0.0190134	Chip01
S015-A18	BF083-003-1223_065	Unknown	0		Test	Cf02624089_m1	Test	16.329	12.4062	1	Pass	0.00909582	15.9059	27.8675	1	Pass	0.0190134	Chip01
S018-A18	BF083-003-1223_089	Unknown	0		Test	Cf02624089_m1	Test	16.8368	8.19588	1	Pass	0.00909582	16.6818	16.4307	1	Pass	0.0190134	Chip01
S017-A18	BF083-003-1223_081	Unknown	0		Test	Cf02624089_m1	Test	16.3196	12.5021	1	Pass	0.00909582	16.1418	23.7321	1	Pass	0.0190134	Chip01
S016-A18	BF083-003-1223_073	Unknown	0		Test	Cf02624089_m1	Test	16.3295	12.4008	1	Pass	0.00909582	15.9224	27.5556	1	Pass	0.0190134	Chip01
S025-A18	BF083-003-1223_002	Unknown	0		Test	Cf02624089_m1	Test	16.9058	7.74674	1	Pass	0.00909582	16.4612	19.093	1	Pass	0.0190134	Chip01
S026-A18	BF083-003-1223_010	Unknown	0		Test	Cf02624089_m1	Test	17.0796	6.72175	1	Pass	0.00909582	16.6961	16.271	1	Pass	0.0190134	Chip01
S027-A18	BF083-003-1223_018	Unknown	0		Test	Cf02624089_m1	Test	17.251	5.84406	1	Pass	0.00909582	17.0031	13.2021	1	Pass	0.0190134	Chip01
S030-A18	BF083-003-1223_042	Unknown	0		Test	Cf02624089_m1	Test	16.9049	7.75232	1	Pass	0.00909582	16.6846	16.3991	1	Pass	0.0190134	Chip01
S029-A18	BF083-003-1223_034	Unknown	0		Test	Cf02624089_m1	Test	16.8004	8.44261	1	Pass	0.00909582	16.5298	18.2225	1	Pass	0.0190134	Chip01
S028-A18	BF083-003-1223_026	Unknown	0		Test	Cf02624089_m1	Test	16.9352	7.56301	1	Pass	0.00909582	16.5346	18.163	1	Pass	0.0190134	Chip01
S037-A18	BF083-003-1223_050	Unknown	0		Test	Cf02624089_m1	Test	17.5332	4.64125	1	Pass	0.00909582	17.0184	13.0648	1	Pass	0.0190134	Chip01
S038-A18	BF083-003-1223_058	Unknown	0		Test	Cf02624089_m1	Test	16.8398	8.17578	1	Pass	0.00909582	16.3784	20.2005	1	Pass	0.0190134	Chip01
S039-A18	BF083-003-1223_066	Unknown	0		Test	Cf02624089_m1	Test	16.441	11.3218	1	Pass	0.00909582	16.2138	22.5963	1	Pass	0.0190134	Chip01
S042-A18	BF083-003-1223_090	Unknown	0		Test	Cf02624089_m1	Test	17.0857	6.68865	1	Pass	0.00909582	16.7138	16.076	1	Pass	0.0190134	Chip01
S041-A18	BF083-003-1223_082	Unknown	0		Test	Cf02624089_m1	Test	16.4647	11.1055	1	Pass	0.00909582	15.9717	26.6468	1	Pass	0.0190134	Chip01
S040-A18	BF083-003-1223_074	Unknown	0		Test	Cf02624089_m1	Test	16.0582	15.4762	1	Pass	0.00909582	15.6077	34.1404	1	Pass	0.0190134	Chip01
S049-A18	BF083-003-1223_003	Unknown	0		Test	Cf02624089_m1	Test	16.8311	8.23353	1	Pass	0.00909582	16.5194	18.3509	1	Pass	0.0190134	Chip01
S050-A18	BF083-003-1223_011	Unknown	0		Test	Cf02624089_m1	Test	17.0715	6.76634	0.993668	Pass	0.00909582	16.7808	15.359	1	Pass	0.0190134	Chip01
S051-A18	BF083-003-1223_019	Unknown	0		Test	Cf02624089_m1	Test	17.2806	5.70473	1	Pass	0.00909582	17.034	12.9268	1	Pass	0.0190134	Chip01
S054-A18	BF083-003-1223_043	Unknown	0		Test	Cf02624089_m1	Test	17.1464	6.36509	1	Pass	0.00909582	16.7647	15.5289	1	Pass	0.0190134	Chip01
S053-A18	BF083-003-1223_035	Unknown	0		Test	Cf02624089_m1	Test	16.7498	8.79891	1	Pass	0.00909582	16.5423	18.0676	1	Pass	0.0190134	Chip01
S052-A18	BF083-003-1223_027	Unknown	0		Test	Cf02624089_m1	Test	17.7557	3.87046	1	Pass	0.00909582	17.3926	10.1264	1	Pass	0.0190134	Chip01
S061-A18	BF083-003-1223_051	Unknown	0		Test	Cf02624089_m1	Test	16.884	7.88591	1	Pass	0.00909582	16.5082	18.4922	1	Pass	0.0190134	Chip01
S062-A18	BF083-003-1223_059	Unknown	0		Test	Cf02624089_m1	Test	16.504	10.7542	1	Pass	0.00909582	16.1152	24.1654	1	Pass	0.0190134	Chip01
S063-A18	BF083-003-1223_067	Unknown	0		Test	Cf02624089_m1	Test	16.3654	12.0427	1	Pass	0.00909582	15.9678	26.7178	1	Pass	0.0190134	Chip01
S066-A18	BF083-003-1223_091	Unknown	0		Test	Cf02624089_m1	Test	17.3489	5.39516	1	Pass	0.00909582	16.9684	13.517	1	Pass	0.0190134	Chip01
S065-A18	BF083-003-1223_083	Unknown	0		Test	Cf02624089_m1	Test	16.779	8.59186	1	Pass	0.00909582	16.4358	19.427	1	Pass	0.0190134	Chip01
S064-A18	BF083-003-1223_075	Unknown	0		Test	Cf02624089_m1	Test	16.3389	12.3062	1	Pass	0.00909582	15.9495	27.0532	1	Pass	0.0190134	Chip01
S073-A18	BF083-003-1223_004	Unknown	0		Test	Cf02624089_m1	Test	17.1776	6.20487	1	Pass	0.00909582	16.8879	14.2791	1	Pass	0.0190134	Chip01
S074-A18	BF083-003-1223_012	Unknown	0		Test	Cf02624089_m1	Test	17.2159	6.01378	1	Pass	0.00909582	17.0368	12.9023	1	Pass	0.0190134	Chip01
S075-A18	BF083-003-1223_020	Unknown	0		Test	Cf02624089_m1	Test	17.2486	5.85558	1	Pass	0.00909582	16.8402	14.7507	1	Pass	0.0190134	Chip01
S078-A18	BF083-003-1223_044	Unknown	0		Test	Cf02624089_m1	Test	17.0504	6.88405	0.991313	Pass	0.00909582	16.8222	14.9324	1	Pass	0.0190134	Chip01
S077-A18	BF083-003-1223_036	Unknown	0		Test	Cf02624089_m1	Test	17.6782	4.12325	1	Pass	0.00909582	17.3152	10.6745	1	Pass	0.0190134	Chip01
S076-A18	BF083-003-1223_028	Unknown	0		Test	Cf02624089_m1	Test	16.8128	8.35788	1	Pass	0.00909582	16.5276	18.2498	1	Pass	0.0190134	Chip01
S085-A18	BF083-003-1223_052	Unknown	0		Test	Cf02624089_m1	Test	17.0302	6.99835	0.993576	Pass	0.00909582	16.6023	17.3447	1	Pass	0.0190134	Chip01
S086-A18	BF083-003-1223_060	Unknown	0		Test	Cf02624089_m1	Test	16.7246	8.9816	1	Pass	0.00909582	16.3712	20.3	1	Pass	0.0190134	Chip01
S087-A18	BF083-003-1223_068	Unknown	0		Test	Cf02624089_m1	Test	16.376	11.939	1	Pass	0.00909582	15.9356	27.31	1	Pass	0.0190134	Chip01
S090-A18	BF083-003-1223_092	Unknown	0		Test	Cf02624089_m1	Test	17.2071	6.05731	0.990628	Pass	0.00909582	16.9597	13.5976	1	Pass	0.0190134	Chip01
S089-A18	BF083-003-1223_084	Unknown	0		Test	Cf02624089_m1	Test	16.6974	9.18364	1	Pass	0.00909582	16.372	20.2897	1	Pass	0.0190134	Chip01
S088-A18	BF083-003-1223_076	Unknown	0		Test	Cf02624089_m1	Test	16.3123	12.5769	1	Pass	0.00909582	15.9229	27.5463	1	Pass	0.0190134	Chip01
S100-A18	BF083-003-1223_029	Unknown	0		Test	Cf02624089_m1	Test	16.8001	8.44517	1	Pass	0.00909582	16.4801	18.8489	1	Pass	0.0190134	Chip01
S101-A18	BF083-003-1223_037	Unknown	0		Test	Cf02624089_m1	Test	16.7272	8.96295	1	Pass	0.00909582	16.4191	19.6484	1	Pass	0.0190134	Chip01
S102-A18	BF083-003-1223_045	Unknown	0		Test	Cf02624089_m1	Test	17.7819	3.78856	1	Pass	0.00909582	17.4461	9.76419	1	Pass	0.0190134	Chip01
S099-A18	BF083-003-1223_021	Unknown	0		Test	Cf02624089_m1	Test	16.7627	8.70703	1	Pass	0.00909582	16.439	19.3844	1	Pass	0.0190134	Chip01
S098-A18	BF083-003-1223_013	Unknown	0		Test	Cf02624089_m1	Test	16.9446	7.50498	1	Pass	0.00909582	16.5333	18.1788	1	Pass	0.0190134	Chip01
S097-A18	BF083-003-1223_005	Unknown	0		Test	Cf02624089_m1	Test	16.8931	7.82764	1	Pass	0.00909582	16.5183	18.3654	1	Pass	0.0190134	Chip01
S112-A18	BF083-003-1223_077	Unknown	0		Test	Cf02624089_m1	Test	16.1097	14.8382	1	Pass	0.00909582	15.758	30.8204	1	Pass	0.0190134	Chip01
S113-A18	BF083-003-1223_085	Unknown	0		Test	Cf02624089_m1	Test	17.1316	6.44272	1	Pass	0.00909582	16.7843	15.3223	1	Pass	0.0190134	Chip01
S114-A18	BF083-003-1223_093	Unknown	0		Test	Cf02624089_m1	Test	17.4919	4.80068	1	Pass	0.00909582	17.129	12.1168	1	Pass	0.0190134	Chip01
S111-A18	BF083-003-1223_069	Unknown	0		Test	Cf02624089_m1	Test	16.3192	12.5059	1	Pass	0.00909582	15.764	30.6951	1	Pass	0.0190134	Chip01
S110-A18	BF083-003-1223_061	Unknown	0		Test	Cf02624089_m1	Test	16.8781	7.92359	1	Pass	0.00909582	16.5052	18.5295	1	Pass	0.0190134	Chip01
S109-A18	BF083-003-1223_053	Unknown	0		Test	Cf02624089_m1	Test	18.2401	2.60617	0.998917	Pass	0.00909582	17.8338	7.49823	1	Pass	0.0190134	Chip01
S124-A18	BF083-003-1223_030	Unknown	0		Test	Cf02624089_m1	Test	16.6657	9.42429	1	Pass	0.00909582	16.1979	22.8425	1	Pass	0.0190134	Chip01
S125-A18	BF083-003-1223_038	Unknown	0		Test	Cf02624089_m1	Test	16.8701	7.9757	1	Pass	0.00909582	16.5699	17.7314	1	Pass	0.0190134	Chip01
S126-A18	BF083-003-1223_046	Unknown	0		Test	Cf02624089_m1	Test	17.3456	5.40968	1	Pass	0.00909582	17.0052	13.1824	1	Pass	0.0190134	Chip01
S123-A18	BF083-003-1223_022	Unknown	0		Test	Cf02624089_m1	Test	16.6519	9.53092	1	Pass	0.00909582	16.4132	19.7272	1	Pass	0.0190134	Chip01
S122-A18	BF083-003-1223_014	Unknown	0		Test	Cf02624089_m1	Test	16.8255	8.27136	1	Pass	0.00909582	16.3405	20.7284	1	Pass	0.0190134	Chip01
S121-A18	BF083-003-1223_006	Unknown	0		Test	Cf02624089_m1	Test	16.6011	9.93446	1	Pass	0.00909582	16.2111	22.6378	1	Pass	0.0190134	Chip01
S136-A18	BF083-003-1223_078	Unknown	0		Test	Cf02624089_m1	Test	16.3678	12.0191	1	Pass	0.00909582	15.9124	27.7446	1	Pass	0.0190134	Chip01
S137-A18	BF083-003-1223_086	Unknown	0		Test	Cf02624089_m1	Test	16.6312	9.69384	1	Pass	0.00909582	16.2556	21.9621	1	Pass	0.0190134	Chip01
S138-A18	BF083-003-1223_094	Unknown	0		Test	Cf02624089_m1	Test	17.2633	5.78566	1	Pass	0.00909582	16.8621	14.5317	1	Pass	0.0190134	Chip01
S135-A18	BF083-003-1223_070	Unknown	0		Test	Cf02624089_m1	Test	16.4273	11.4493	1	Pass	0.00909582	16.0771	24.8012	1	Pass	0.0190134	Chip01
S134-A18	BF083-003-1223_062	Unknown	0		Test	Cf02624089_m1	Test	16.5579	10.2915	1	Pass	0.00909582	16.1307	23.9123	1	Pass	0.0190134	Chip01
S133-A18	BF083-003-1223_054	Unknown	0		Test	Cf02624089_m1	Test	17.271	5.7492	1	Pass	0.00909582	16.807	15.0881	1	Pass	0.0190134	Chip01
S148-A18	BF083-003-1223_031	Unknown	0		Test	Cf02624089_m1	Test	16.7245	8.98226	1	Pass	0.00909582	16.321	21.006	1	Pass	0.0190134	Chip01
S149-A18	BF083-003-1223_039	Unknown	0		Test	Cf02624089_m1	Test	17	7.17339	1	Pass	0.00909582	16.6581	16.6982	1	Pass	0.0190134	Chip01
S150-A18	BF083-003-1223_047	Unknown	0		Test	Cf02624089_m1	Test	17.3152	5.54572	1	Pass	0.00909582	16.9445	13.7394	1	Pass	0.0190134	Chip01
S147-A18	BF083-003-1223_023	Unknown	0		Test	Cf02624089_m1	Test	16.8943	7.81968	1	Pass	0.00909582	16.5431	18.0579	1	Pass	0.0190134	Chip01
S146-A18	BF083-003-1223_015	Unknown	0		Test	Cf02624089_m1	Test	16.7637	8.69989	1	Pass	0.00909582	16.3103	21.1593	1	Pass	0.0190134	Chip01
S145-A18	BF083-003-1223_007	Unknown	0		Test	Cf02624089_m1	Test	16.6376	9.64338	1	Pass	0.00909582	16.1286	23.9469	1	Pass	0.0190134	Chip01
S160-A18	BF083-003-1223_079	Unknown	0		Test	Cf02624089_m1	Test	16.5027	10.7658	1	Pass	0.00909582	16.0184	25.8129	1	Pass	0.0190134	Chip01
S161-A18	BF083-003-1223_087	Unknown	0		Test	Cf02624089_m1	Test	16.7843	8.55451	1	Pass	0.00909582	16.5091	18.481	1	Pass	0.0190134	Chip01
S162-A18	BF083-003-1223_095	Unknown	0		Test	Cf02624089_m1	Test	16.8778	7.92566	1	Pass	0.00909582	16.3369	20.7803	1	Pass	0.0190134	Chip01
S159-A18	BF083-003-1223_071	Unknown	0		Test	Cf02624089_m1	Test	16.5153	10.656	1	Pass	0.00909582	16.2449	22.1225	1	Pass	0.0190134	Chip01
S158-A18	BF083-003-1223_063	Unknown	0		Test	Cf02624089_m1	Test	17.3619	5.33823	1	Pass	0.00909582	16.8262	14.892	1	Pass	0.0190134	Chip01
S157-A18	BF083-003-1223_055	Unknown	0		Test	Cf02624089_m1	Test	17.217	6.00845	1	Pass	0.00909582	16.7287	15.9138	1	Pass	0.0190134	Chip01
S172-A18	BF083-003-1223_032	Unknown	0		Test	Cf02624089_m1	Test	16.7024	9.14578	1	Pass	0.00909582	16.2683	21.7741	1	Pass	0.0190134	Chip01
S173-A18	BF083-003-1223_040	Unknown	0		Test	Cf02624089_m1	Test	17.1146	6.53243	0.999528	Pass	0.00909582	16.7875	15.289	1	Pass	0.0190134	Chip01
S174-A18	BF083-003-1223_048	Unknown	0		Test	Cf02624089_m1	Test	17.6031	4.38385	1	Pass	0.00909582	17.1079	12.2924	1	Pass	0.0190134	Chip01
S171-A18	BF083-003-1223_024	Unknown	0		Test	Cf02624089_m1	Test	17.2931	5.64677	1	Pass	0.00909582	16.8217	14.9377	1	Pass	0.0190134	Chip01
S170-A18	BF083-003-1223_016	Unknown	0		Test	Cf02624089_m1	Test	16.8729	7.95783	1	Pass	0.00909582	16.47	18.9789	1	Pass	0.0190134	Chip01
S169-A18	BF083-003-1223_008	Unknown	0		Test	Cf02624089_m1	Test	16.9976	7.18756	1	Pass	0.00909582	16.62	17.137	1	Pass	0.0190134	Chip01
S184-A18	BF083-003-1223_080	Unknown	0		Test	Cf02624089_m1	Test	16.3946	11.7594	1	Pass	0.00909582	16.0423	25.3954	1	Pass	0.0190134	Chip01
S185-A18	BF083-003-1223_088	Unknown	0		Test	Cf02624089_m1	Test	16.9755	7.31824	1	Pass	0.00909582	16.5877	17.5175	1	Pass	0.0190134	Chip01
S186-A18	BF083-003-1223_096	Unknown	0		Test	Cf02624089_m1	Test	17.7696	3.82663	1	Pass	0.00909582	17.2775	10.9517	1	Pass	0.0190134	Chip01
S183-A18	BF083-003-1223_072	Unknown	0		Test	Cf02624089_m1	Test	17.1947	6.11914	1	Pass	0.00909582	16.7302	15.8974	1	Pass	0.0190134	Chip01
S182-A18	BF083-003-1223_064	Unknown	0		Test	Cf02624089_m1	Test	16.6518	9.53157	1	Pass	0.00909582	16.1004	24.4113	1	Pass	0.0190134	Chip01
S181-A18	BF083-003-1223_056	Unknown	0		Test	Cf02624089_m1	Test	16.9654	7.37867	1	Pass	0.00909582	16.5328	18.1853	1	Pass	0.0190134	Chip01
S001-A07	BF083-003-1223_001	Unknown	0		Test	Cf02622529_m1	Test	999	-1	0	Flag	0.00909582	999	-1	0	Flag	0.0190134	Chip01
S002-A07	BF083-003-1223_009	Unknown	0		Test	Cf02622529_m1	Test	999	-1	0	Flag	0.00909582	999	-1	0	Flag	0.0190134	Chip01
S003-A07	BF083-003-1223_017	Unknown	0		Test	Cf02622529_m1	Test	999	-1	0	Flag	0.00909582	999	-1	0	Flag	0.0190134	Chip01
S006-A07	BF083-003-1223_041	Unknown	0		Test	Cf02622529_m1	Test	24.4616	0.0162175	1	Pass	0.00909582	23.6648	40.414	1	Pass	0.0190134	Chip01
S005-A07	BF083-003-1223_033	Unknown	0		Test	Cf02622529_m1	Test	25.9234	0.00491636	1	Pass	0.00909582	25.0288	13.988	1	Pass	0.0190134	Chip01
S004-A07	BF083-003-1223_025	Unknown	0		Test	Cf02622529_m1	Test	24.7319	0.0130057	1	Pass	0.00909582	23.955	32.2478	1	Pass	0.0190134	Chip01
S013-A07	BF083-003-1223_049	Unknown	0		Test	Cf02622529_m1	Test	999	-1	0	Flag	0.00909582	999	-1	0	Flag	0.0190134	Chip01
S014-A07	BF083-003-1223_057	Unknown	0		Test	Cf02622529_m1	Test	25.8501	0.00521961	1	Pass	0.00909582	25.3286	11.0788	1	Pass	0.0190134	Chip01
S015-A07	BF083-003-1223_065	Unknown	0		Test	Cf02622529_m1	Test	24.7067	0.0132756	1	Pass	0.00909582	23.9077	33.4569	1	Pass	0.0190134	Chip01
S018-A07	BF083-003-1223_089	Unknown	0		Test	Cf02622529_m1	Test	25.2901	0.00824521	1	Pass	0.00909582	24.7533	17.3304	1	Pass	0.0190134	Chip01
S017-A07	BF083-003-1223_081	Unknown	0		Test	Cf02622529_m1	Test	23.0945	0.0495123	1	Pass	0.00909582	22.577	94.1899	1	Pass	0.0190134	Chip01
S016-A07	BF083-003-1223_073	Unknown	0		Test	Cf02622529_m1	Test	24.5751	0.0147815	1	Pass	0.00909582	24.1332	28.0724	1	Pass	0.0190134	Chip01
S025-A07	BF083-003-1223_002	Unknown	0		Test	Cf02622529_m1	Test	999	-1	0	Flag	0.00909582	999	-1	0	Flag	0.0190134	Chip01
S026-A07	BF083-003-1223_010	Unknown	0		Test	Cf02622529_m1	Test	26.3497	0.00347139	0.980626	Pass	0.00909582	25.5794	9.11515	1	Pass	0.0190134	Chip01
S027-A07	BF083-003-1223_018	Unknown	0		Test	Cf02622529_m1	Test	999	-1	0	Flag	0.00909582	999	-1	0	Flag	0.0190134	Chip01
S030-A07	BF083-003-1223_042	Unknown	0		Test	Cf02622529_m1	Test	999	-1	0	Flag	0.00909582	999	-1	0	Flag	0.0190134	Chip01
S029-A07	BF083-003-1223_034	Unknown	0		Test	Cf02622529_m1	Test	999	-1	0	Flag	0.00909582	999	-1	0	Flag	0.0190134	Chip01
S028-A07	BF083-003-1223_026	Unknown	0		Test	Cf02622529_m1	Test	999	-1	0	Flag	0.00909582	999	-1	0	Flag	0.0190134	Chip01
S037-A07	BF083-003-1223_050	Unknown	0		Test	Cf02622529_m1	Test	24.1344	0.0211827	1	Pass	0.00909582	23.4289	48.5515	1	Pass	0.0190134	Chip01
S038-A07	BF083-003-1223_058	Unknown	0		Test	Cf02622529_m1	Test	24.8973	0.0113624	1	Pass	0.00909582	24.4162	22.5265	1	Pass	0.0190134	Chip01
S039-A07	BF083-003-1223_066	Unknown	0		Test	Cf02622529_m1	Test	26.3668	0.00342308	0.964314	Pass	0.00909582	25.616	8.8594	1	Pass	0.0190134	Chip01
S042-A07	BF083-003-1223_090	Unknown	0		Test	Cf02622529_m1	Test	24.4775	0.0160083	1	Pass	0.00909582	23.8904	33.9086	1	Pass	0.0190134	Chip01
S041-A07	BF083-003-1223_082	Unknown	0		Test	Cf02622529_m1	Test	23.5026	0.035483	1	Pass	0.00909582	22.7738	80.8218	1	Pass	0.0190134	Chip01
S040-A07	BF083-003-1223_074	Unknown	0		Test	Cf02622529_m1	Test	23.1511	0.047279	0.992098	Pass	0.00909582	22.6195	91.1275	1	Pass	0.0190134	Chip01
S049-A07	BF083-003-1223_003	Unknown	0		Test	Cf02622529_m1	Test	999	-1	0	Flag	0.00909582	999	-1	0	Flag	0.0190134	Chip01
S050-A07	BF083-003-1223_011	Unknown	0		Test	Cf02622529_m1	Test	25.3387	0.00792449	1	Pass	0.00909582	24.7268	17.6917	1	Pass	0.0190134	Chip01
S051-A07	BF083-003-1223_019	Unknown	0		Test	Cf02622529_m1	Test	999	-1	0	Flag	0.00909582	999	-1	0	Flag	0.0190134	Chip01
S054-A07	BF083-003-1223_043	Unknown	0		Test	Cf02622529_m1	Test	999	-1	0	Flag	0.00909582	999	-1	0	Flag	0.0190134	Chip01
S053-A07	BF083-003-1223_035	Unknown	0		Test	Cf02622529_m1	Test	26.2017	0.00391704	0.977473	Pass	0.00909582	25.3951	10.5196	1	Pass	0.0190134	Chip01
S052-A07	BF083-003-1223_027	Unknown	0		Test	Cf02622529_m1	Test	999	-1	0	Flag	0.00909582	999	-1	0	Flag	0.0190134	Chip01
S061-A07	BF083-003-1223_051	Unknown	0		Test	Cf02622529_m1	Test	26.6382	0.00274277	1	Pass	0.00909582	25.6962	8.32327	1	Pass	0.0190134	Chip01
S062-A07	BF083-003-1223_059	Unknown	0		Test	Cf02622529_m1	Test	25.4411	0.00728899	1	Pass	0.00909582	24.7224	17.753	1	Pass	0.0190134	Chip01
S063-A07	BF083-003-1223_067	Unknown	0		Test	Cf02622529_m1	Test	999	-1	0	Flag	0.00909582	999	-1	0	Flag	0.0190134	Chip01
S066-A07	BF083-003-1223_091	Unknown	0		Test	Cf02622529_m1	Test	25.065	0.00990892	0.966173	Pass	0.00909582	24.3542	23.6388	1	Pass	0.0190134	Chip01
S065-A07	BF083-003-1223_083	Unknown	0		Test	Cf02622529_m1	Test	23.191	0.0457607	1	Pass	0.00909582	22.4919	100.634	1	Pass	0.0190134	Chip01
S064-A07	BF083-003-1223_075	Unknown	0		Test	Cf02622529_m1	Test	26.5034	0.00306181	1	Pass	0.00909582	25.7961	7.70134	1	Pass	0.0190134	Chip01
S073-A07	BF083-003-1223_004	Unknown	0		Test	Cf02622529_m1	Test	27.5735	0.00127808	0.96298	Pass	0.00909582	26.6787	3.87629	1	Pass	0.0190134	Chip01
S074-A07	BF083-003-1223_012	Unknown	0		Test	Cf02622529_m1	Test	26.2971	0.0036235	1	Pass	0.00909582	25.5398	9.39991	1	Pass	0.0190134	Chip01
S075-A07	BF083-003-1223_020	Unknown	0		Test	Cf02622529_m1	Test	25.3839	0.00763722	1	Pass	0.00909582	24.6626	18.5982	1	Pass	0.0190134	Chip01
S078-A07	BF083-003-1223_044	Unknown	0		Test	Cf02622529_m1	Test	999	-1	0	Flag	0.00909582	999	-1	0	Flag	0.0190134	Chip01
S077-A07	BF083-003-1223_036	Unknown	0		Test	Cf02622529_m1	Test	999	-1	0	Flag	0.00909582	999	-1	0	Flag	0.0190134	Chip01
S076-A07	BF083-003-1223_028	Unknown	0		Test	Cf02622529_m1	Test	999	-1	0	Flag	0.00909582	999	-1	0	Flag	0.0190134	Chip01
S085-A07	BF083-003-1223_052	Unknown	0		Test	Cf02622529_m1	Test	999	-1	0	Flag	0.00909582	999	-1	0	Flag	0.0190134	Chip01
S086-A07	BF083-003-1223_060	Unknown	0		Test	Cf02622529_m1	Test	999	-1	0	Flag	0.00909582	999	-1	0	Flag	0.0190134	Chip01
S087-A07	BF083-003-1223_068	Unknown	0		Test	Cf02622529_m1	Test	24.9778	0.0106399	1	Pass	0.00909582	24.4297	22.2913	1	Pass	0.0190134	Chip01
S090-A07	BF083-003-1223_092	Unknown	0		Test	Cf02622529_m1	Test	24.6366	0.0140578	1	Pass	0.00909582	23.9654	31.9876	1	Pass	0.0190134	Chip01
S089-A07	BF083-003-1223_084	Unknown	0		Test	Cf02622529_m1	Test	25.2649	0.0084164	0.981155	Pass	0.00909582	24.6454	18.8485	1	Pass	0.0190134	Chip01
S088-A07	BF083-003-1223_076	Unknown	0		Test	Cf02622529_m1	Test	22.8722	0.0593688	1	Pass	0.00909582	22.3216	114.89	1	Pass	0.0190134	Chip01
S100-A07	BF083-003-1223_029	Unknown	0		Test	Cf02622529_m1	Test	999	-1	0	Flag	0.00909582	999	-1	0	Flag	0.0190134	Chip01
S101-A07	BF083-003-1223_037	Unknown	0		Test	Cf02622529_m1	Test	26.8017	0.00240004	1	Pass	0.00909582	25.9913	6.61651	1	Pass	0.0190134	Chip01
S102-A07	BF083-003-1223_045	Unknown	0		Test	Cf02622529_m1	Test	26.9797	0.00207548	1	Pass	0.00909582	26.2591	5.37207	1	Pass	0.0190134	Chip01
S099-A07	BF083-003-1223_021	Unknown	0		Test	Cf02622529_m1	Test	25.1645	0.00913602	0.965201	Pass	0.00909582	24.5791	19.8464	1	Pass	0.0190134	Chip01
S098-A07	BF083-003-1223_013	Unknown	0		Test	Cf02622529_m1	Test	999	-1	0	Flag	0.00909582	999	-1	0	Flag	0.0190134	Chip01
S097-A07	BF083-003-1223_005	Unknown	0		Test	Cf02622529_m1	Test	999	-1	0	Flag	0.00909582	999	-1	0	Flag	0.0190134	Chip01
S112-A07	BF083-003-1223_077	Unknown	0		Test	Cf02622529_m1	Test	25.939	0.00485409	1	Pass	0.00909582	25.1787	12.4487	1	Pass	0.0190134	Chip01
S113-A07	BF083-003-1223_085	Unknown	0		Test	Cf02622529_m1	Test	23.3417	0.0404657	1	Pass	0.00909582	22.6969	85.8018	1	Pass	0.0190134	Chip01
S114-A07	BF083-003-1223_093	Unknown	0		Test	Cf02622529_m1	Test	25.6356	0.00621871	1	Pass	0.00909582	24.8999	15.4634	1	Pass	0.0190134	Chip01
S111-A07	BF083-003-1223_069	Unknown	0		Test	Cf02622529_m1	Test	26.5832	0.00286879	1	Pass	0.00909582	25.8838	7.19303	1	Pass	0.0190134	Chip01
S110-A07	BF083-003-1223_061	Unknown	0		Test	Cf02622529_m1	Test	24.9289	0.0110736	1	Pass	0.00909582	24.3067	24.5286	1	Pass	0.0190134	Chip01
S109-A07	BF083-003-1223_053	Unknown	0		Test	Cf02622529_m1	Test	999	-1	0	Flag	0.00909582	999	-1	0	Flag	0.0190134	Chip01
S124-A07	BF083-003-1223_030	Unknown	0		Test	Cf02622529_m1	Test	999	-1	0	Flag	0.00909582	999	-1	0	Flag	0.0190134	Chip01
S125-A07	BF083-003-1223_038	Unknown	0		Test	Cf02622529_m1	Test	25.3566	0.00780923	1	Pass	0.00909582	24.7407	17.5022	1	Pass	0.0190134	Chip01
S126-A07	BF083-003-1223_046	Unknown	0		Test	Cf02622529_m1	Test	999	-1	0	Flag	0.00909582	999	-1	0	Flag	0.0190134	Chip01
S123-A07	BF083-003-1223_022	Unknown	0		Test	Cf02622529_m1	Test	26.7773	0.00244833	1	Pass	0.00909582	26.1733	5.7428	1	Pass	0.0190134	Chip01
S122-A07	BF083-003-1223_014	Unknown	0		Test	Cf02622529_m1	Test	999	-1	0	Flag	0.00909582	999	-1	0	Flag	0.0190134	Chip01
S121-A07	BF083-003-1223_006	Unknown	0		Test	Cf02622529_m1	Test	999	-1	0	Flag	0.00909582	999	-1	0	Flag	0.0190134	Chip01
S136-A07	BF083-003-1223_078	Unknown	0		Test	Cf02622529_m1	Test	24.5843	0.0146707	1	Pass	0.00909582	23.8857	34.0335	1	Pass	0.0190134	Chip01
S137-A07	BF083-003-1223_086	Unknown	0		Test	Cf02622529_m1	Test	24.8167	0.0121353	1	Pass	0.00909582	24.2418	25.7986	1	Pass	0.0190134	Chip01
S138-A07	BF083-003-1223_094	Unknown	0		Test	Cf02622529_m1	Test	23.4659	0.0365614	1	Pass	0.00909582	22.8285	77.4543	1	Pass	0.0190134	Chip01
S135-A07	BF083-003-1223_070	Unknown	0		Test	Cf02622529_m1	Test	25.435	0.00732518	1	Pass	0.00909582	24.6967	18.1115	1	Pass	0.0190134	Chip01
S134-A07	BF083-003-1223_062	Unknown	0		Test	Cf02622529_m1	Test	25.3232	0.00802575	1	Pass	0.00909582	24.7052	17.9909	1	Pass	0.0190134	Chip01
S133-A07	BF083-003-1223_054	Unknown	0		Test	Cf02622529_m1	Test	999	-1	0	Flag	0.00909582	999	-1	0	Flag	0.0190134	Chip01
S148-A07	BF083-003-1223_031	Unknown	0		Test	Cf02622529_m1	Test	999	-1	0	Flag	0.00909582	999	-1	0	Flag	0.0190134	Chip01
S149-A07	BF083-003-1223_039	Unknown	0		Test	Cf02622529_m1	Test	26.2323	0.00382052	0.975606	Pass	0.00909582	25.5019	9.68117	1	Pass	0.0190134	Chip01
S150-A07	BF083-003-1223_047	Unknown	0		Test	Cf02622529_m1	Test	27.6138	0.00123675	1	Pass	0.00909582	27.0008	3.01723	1	Pass	0.0190134	Chip01
S147-A07	BF083-003-1223_023	Unknown	0		Test	Cf02622529_m1	Test	999	-1	0	Flag	0.00909582	999	-1	0	Flag	0.0190134	Chip01
S146-A07	BF083-003-1223_015	Unknown	0		Test	Cf02622529_m1	Test	27.6119	0.00123867	0.987888	Pass	0.00909582	26.7559	3.65036	1	Pass	0.0190134	Chip01
S145-A07	BF083-003-1223_007	Unknown	0		Test	Cf02622529_m1	Test	25.6517	0.00613764	1	Pass	0.00909582	24.9024	15.4336	1	Pass	0.0190134	Chip01
S160-A07	BF083-003-1223_079	Unknown	0		Test	Cf02622529_m1	Test	25.9884	0.00466235	1	Pass	0.00909582	25.2005	12.2393	1	Pass	0.0190134	Chip01
S161-A07	BF083-003-1223_087	Unknown	0		Test	Cf02622529_m1	Test	23.5263	0.0348027	1	Pass	0.00909582	23.052	65.0924	1	Pass	0.0190134	Chip01
S162-A07	BF083-003-1223_095	Unknown	0		Test	Cf02622529_m1	Test	24.9114	0.0112328	1	Pass	0.00909582	24.382	23.1335	1	Pass	0.0190134	Chip01
S159-A07	BF083-003-1223_071	Unknown	0		Test	Cf02622529_m1	Test	999	-1	0	Flag	0.00909582	999	-1	0	Flag	0.0190134	Chip01
S158-A07	BF083-003-1223_063	Unknown	0		Test	Cf02622529_m1	Test	999	-1	0	Flag	0.00909582	999	-1	0	Flag	0.0190134	Chip01
S157-A07	BF083-003-1223_055	Unknown	0		Test	Cf02622529_m1	Test	999	-1	0	Flag	0.00909582	999	-1	0	Flag	0.0190134	Chip01
S172-A07	BF083-003-1223_032	Unknown	0		Test	Cf02622529_m1	Test	25.2799	0.00831402	0.984489	Pass	0.00909582	24.4686	21.6265	1	Pass	0.0190134	Chip01
S173-A07	BF083-003-1223_040	Unknown	0		Test	Cf02622529_m1	Test	999	-1	0	Flag	0.00909582	999	-1	0	Flag	0.0190134	Chip01
S174-A07	BF083-003-1223_048	Unknown	0		Test	Cf02622529_m1	Test	999	-1	0	Flag	0.00909582	999	-1	0	Flag	0.0190134	Chip01
S171-A07	BF083-003-1223_024	Unknown	0		Test	Cf02622529_m1	Test	999	-1	0	Flag	0.00909582	999	-1	0	Flag	0.0190134	Chip01
S170-A07	BF083-003-1223_016	Unknown	0		Test	Cf02622529_m1	Test	25.1951	0.00891054	0.996925	Pass	0.00909582	24.4264	22.3482	1	Pass	0.0190134	Chip01
S169-A07	BF083-003-1223_008	Unknown	0		Test	Cf02622529_m1	Test	26.7373	0.00252962	0.995784	Pass	0.00909582	25.9097	7.0496	1	Pass	0.0190134	Chip01
S184-A07	BF083-003-1223_080	Unknown	0		Test	Cf02622529_m1	Test	26.768	0.00246696	1	Pass	0.00909582	25.6874	8.38086	1	Pass	0.0190134	Chip01
S185-A07	BF083-003-1223_088	Unknown	0		Test	Cf02622529_m1	Test	22.9971	0.0536128	1	Pass	0.00909582	22.4346	105.222	1	Pass	0.0190134	Chip01
S186-A07	BF083-003-1223_096	Unknown	0		Test	Cf02622529_m1	Test	25.1506	0.00924005	1	Pass	0.00909582	24.4347	22.2044	1	Pass	0.0190134	Chip01
S183-A07	BF083-003-1223_072	Unknown	0		Test	Cf02622529_m1	Test	999	-1	0	Flag	0.00909582	999	-1	0	Flag	0.0190134	Chip01
S182-A07	BF083-003-1223_064	Unknown	0		Test	Cf02622529_m1	Test	999	-1	0	Flag	0.00909582	999	-1	0	Flag	0.0190134	Chip01
S181-A07	BF083-003-1223_056	Unknown	0		Test	Cf02622529_m1	Test	26.5977	0.00283512	1	Pass	0.00909582	25.9021	7.0915	1	Pass	0.0190134	Chip01
S001-A19	BF083-003-1223_001	Unknown	0		Test	Cf02647245_m1	Test	19.5407	0.901217	0.977685	Pass	0.00909582	18.4723	8.27171	1	Pass	0.0190134	Chip01
S002-A19	BF083-003-1223_009	Unknown	0		Test	Cf02647245_m1	Test	19.5342	0.906033	0.949799	Pass	0.00909582	18.6888	7.1024	1	Pass	0.0190134	Chip01
S003-A19	BF083-003-1223_017	Unknown	0		Test	Cf02647245_m1	Test	19.6409	0.830421	0.974759	Pass	0.00909582	18.6586	7.25516	1	Pass	0.0190134	Chip01
S006-A19	BF083-003-1223_041	Unknown	0		Test	Cf02647245_m1	Test	18.2937	2.49451	0.896526	Pass	0.00909582	17.4629	16.8339	1	Pass	0.0190134	Chip01
S005-A19	BF083-003-1223_033	Unknown	0		Test	Cf02647245_m1	Test	18.2178	2.65412	0.885217	Pass	0.00909582	17.3242	18.5612	1	Pass	0.0190134	Chip01
S004-A19	BF083-003-1223_025	Unknown	0		Test	Cf02647245_m1	Test	18.7244	1.75493	0.992523	Pass	0.00909582	17.9015	12.3629	1	Pass	0.0190134	Chip01
S013-A19	BF083-003-1223_049	Unknown	0		Test	Cf02647245_m1	Test	18.7209	1.76003	0.988698	Pass	0.00909582	17.9798	11.6994	1	Pass	0.0190134	Chip01
S014-A19	BF083-003-1223_057	Unknown	0		Test	Cf02647245_m1	Test	19.026	1.37192	0.849593	Pass	0.00909582	18.3515	9.00609	1	Pass	0.0190134	Chip01
S015-A19	BF083-003-1223_065	Unknown	0		Test	Cf02647245_m1	Test	18.0851	2.95764	0.870398	Pass	0.00909582	17.4563	16.9127	1	Pass	0.0190134	Chip01
S018-A19	BF083-003-1223_089	Unknown	0		Test	Cf02647245_m1	Test	19.2425	1.1497	0.877794	Pass	0.00909582	18.4373	8.4783	1	Pass	0.0190134	Chip01
S017-A19	BF083-003-1223_081	Unknown	0		Test	Cf02647245_m1	Test	17.7901	3.76317	0.980219	Pass	0.00909582	16.9364	24.387	1	Pass	0.0190134	Chip01
S016-A19	BF083-003-1223_073	Unknown	0		Test	Cf02647245_m1	Test	18.4555	2.18586	0.940676	Pass	0.00909582	17.612	15.1574	1	Pass	0.0190134	Chip01
S025-A19	BF083-003-1223_002	Unknown	0		Test	Cf02647245_m1	Test	18.9307	1.48301	1	Pass	0.00909582	18.1085	10.6863	1	Pass	0.0190134	Chip01
S026-A19	BF083-003-1223_010	Unknown	0		Test	Cf02647245_m1	Test	19.3424	1.05959	0.896244	Pass	0.00909582	18.572	7.71094	1	Pass	0.0190134	Chip01
S027-A19	BF083-003-1223_018	Unknown	0		Test	Cf02647245_m1	Test	19.9903	0.624329	1	Pass	0.00909582	18.9988	5.70982	1	Pass	0.0190134	Chip01
S030-A19	BF083-003-1223_042	Unknown	0		Test	Cf02647245_m1	Test	18.7562	1.71	0.981593	Pass	0.00909582	17.9159	12.2377	1	Pass	0.0190134	Chip01
S029-A19	BF083-003-1223_034	Unknown	0		Test	Cf02647245_m1	Test	19.3835	1.02463	0.918036	Pass	0.00909582	18.5336	7.92222	1	Pass	0.0190134	Chip01
S028-A19	BF083-003-1223_026	Unknown	0		Test	Cf02647245_m1	Test	19.3188	1.08019	0.87737	Pass	0.00909582	18.5118	8.04511	1	Pass	0.0190134	Chip01
S037-A19	BF083-003-1223_050	Unknown	0		Test	Cf02647245_m1	Test	20.0802	0.580164	0.837743	Pass	0.00909582	19.2557	4.76513	1	Pass	0.0190134	Chip01
S038-A19	BF083-003-1223_058	Unknown	0		Test	Cf02647245_m1	Test	18.6618	1.847	0.953318	Pass	0.00909582	17.9462	11.9792	1	Pass	0.0190134	Chip01
S039-A19	BF083-003-1223_066	Unknown	0		Test	Cf02647245_m1	Test	18.483	2.13728	0.916827	Pass	0.00909582	17.7796	13.4697	1	Pass	0.0190134	Chip01
S042-A19	BF083-003-1223_090	Unknown	0		Test	Cf02647245_m1	Test	18.219	2.65135	0.875456	Pass	0.00909582	17.5002	16.3986	1	Pass	0.0190134	Chip01
S041-A19	BF083-003-1223_082	Unknown	0		Test	Cf02647245_m1	Test	18.2986	2.48469	0.888491	Pass	0.00909582	17.4507	16.9801	1	Pass	0.0190134	Chip01
S040-A19	BF083-003-1223_074	Unknown	0		Test	Cf02647245_m1	Test	18.1276	2.85693	0.854623	Pass	0.00909582	17.2883	19.0357	1	Pass	0.0190134	Chip01
S049-A19	BF083-003-1223_003	Unknown	0		Test	Cf02647245_m1	Test	19.2026	1.18774	0.873157	Pass	0.00909582	18.4127	8.62595	1	Pass	0.0190134	Chip01
S050-A19	BF083-003-1223_011	Unknown	0		Test	Cf02647245_m1	Test	18.8544	1.57821	0.994974	Pass	0.00909582	18.1858	10.1203	1	Pass	0.0190134	Chip01
S051-A19	BF083-003-1223_019	Unknown	0		Test	Cf02647245_m1	Test	19.583	0.870651	0.945888	Pass	0.00909582	18.6331	7.38618	1	Pass	0.0190134	Chip01
S054-A19	BF083-003-1223_043	Unknown	0		Test	Cf02647245_m1	Test	19.3482	1.05462	0.893261	Pass	0.00909582	18.5201	7.99818	1	Pass	0.0190134	Chip01
S053-A19	BF083-003-1223_035	Unknown	0		Test	Cf02647245_m1	Test	19.4014	1.00977	0.90058	Pass	0.00909582	18.5367	7.90494	1	Pass	0.0190134	Chip01
S052-A19	BF083-003-1223_027	Unknown	0		Test	Cf02647245_m1	Test	20.3041	0.483236	0.888081	Pass	0.00909582	19.5296	3.92946	1	Pass	0.0190134	Chip01
S061-A19	BF083-003-1223_051	Unknown	0		Test	Cf02647245_m1	Test	19.023	1.37536	0.825449	Pass	0.00909582	18.1755	10.1936	1	Pass	0.0190134	Chip01
S062-A19	BF083-003-1223_059	Unknown	0		Test	Cf02647245_m1	Test	18.6943	1.79864	0.973225	Pass	0.00909582	17.836	12.9461	1	Pass	0.0190134	Chip01
S063-A19	BF083-003-1223_067	Unknown	0		Test	Cf02647245_m1	Test	18.3653	2.35294	0.909903	Pass	0.00909582	17.6079	15.2004	1	Pass	0.0190134	Chip01
S066-A19	BF083-003-1223_091	Unknown	0		Test	Cf02647245_m1	Test	19.2382	1.15366	0.847027	Pass	0.00909582	18.5563	7.79657	1	Pass	0.0190134	Chip01
S065-A19	BF083-003-1223_083	Unknown	0		Test	Cf02647245_m1	Test	18.788	1.66623	0.965296	Pass	0.00909582	17.9411	12.0228	1	Pass	0.0190134	Chip01
S064-A19	BF083-003-1223_075	Unknown	0		Test	Cf02647245_m1	Test	18.0547	3.03195	0.832491	Pass	0.00909582	17.3464	18.273	1	Pass	0.0190134	Chip01
S073-A19	BF083-003-1223_004	Unknown	0		Test	Cf02647245_m1	Test	19.3228	1.07667	0.879349	Pass	0.00909582	18.5664	7.74131	1	Pass	0.0190134	Chip01
S074-A19	BF083-003-1223_012	Unknown	0		Test	Cf02647245_m1	Test	19.3456	1.05682	0.886724	Pass	0.00909582	18.3849	8.79638	1	Pass	0.0190134	Chip01
S075-A19	BF083-003-1223_020	Unknown	0		Test	Cf02647245_m1	Test	19.3257	1.07418	0.872021	Pass	0.00909582	18.5063	8.07607	1	Pass	0.0190134	Chip01
S078-A19	BF083-003-1223_044	Unknown	0		Test	Cf02647245_m1	Test	19.5244	0.913276	0.914533	Pass	0.00909582	18.7482	6.81158	1	Pass	0.0190134	Chip01
S077-A19	BF083-003-1223_036	Unknown	0		Test	Cf02647245_m1	Test	19.8214	0.716647	0.958861	Pass	0.00909582	18.9774	5.79661	1	Pass	0.0190134	Chip01
S076-A19	BF083-003-1223_028	Unknown	0		Test	Cf02647245_m1	Test	19.1232	1.26732	0.842532	Pass	0.00909582	18.2439	9.71461	1	Pass	0.0190134	Chip01
S085-A19	BF083-003-1223_052	Unknown	0		Test	Cf02647245_m1	Test	19.041	1.35523	0.827434	Pass	0.00909582	18.3202	9.20628	1	Pass	0.0190134	Chip01
S086-A19	BF083-003-1223_060	Unknown	0		Test	Cf02647245_m1	Test	18.7904	1.66299	0.973941	Pass	0.00909582	18.0361	11.2452	1	Pass	0.0190134	Chip01
S087-A19	BF083-003-1223_068	Unknown	0		Test	Cf02647245_m1	Test	18.1751	2.74816	0.852629	Pass	0.00909582	17.4325	17.1982	1	Pass	0.0190134	Chip01
S090-A19	BF083-003-1223_092	Unknown	0		Test	Cf02647245_m1	Test	19.3136	1.08486	0.858911	Pass	0.00909582	18.4592	8.34854	1	Pass	0.0190134	Chip01
S089-A19	BF083-003-1223_084	Unknown	0		Test	Cf02647245_m1	Test	18.5823	1.97088	0.920189	Pass	0.00909582	17.7086	14.161	1	Pass	0.0190134	Chip01
S088-A19	BF083-003-1223_076	Unknown	0		Test	Cf02647245_m1	Test	18.2482	2.58892	0.866917	Pass	0.00909582	17.4135	17.4297	1	Pass	0.0190134	Chip01
S100-A19	BF083-003-1223_029	Unknown	0		Test	Cf02647245_m1	Test	18.8647	1.56507	0.957252	Pass	0.00909582	18.0992	10.7561	1	Pass	0.0190134	Chip01
S101-A19	BF083-003-1223_037	Unknown	0		Test	Cf02647245_m1	Test	19.0689	1.32473	0.83107	Pass	0.00909582	18.1805	10.1582	1	Pass	0.0190134	Chip01
S102-A19	BF083-003-1223_045	Unknown	0		Test	Cf02647245_m1	Test	20.5334	0.400712	0.92626	Pass	0.00909582	19.6367	3.6441	1	Pass	0.0190134	Chip01
S099-A19	BF083-003-1223_021	Unknown	0		Test	Cf02647245_m1	Test	18.5311	2.05503	0.916651	Pass	0.00909582	17.8181	13.1099	1	Pass	0.0190134	Chip01
S098-A19	BF083-003-1223_013	Unknown	0		Test	Cf02647245_m1	Test	18.7147	1.76897	0.952989	Pass	0.00909582	17.8559	12.7659	1	Pass	0.0190134	Chip01
S097-A19	BF083-003-1223_005	Unknown	0		Test	Cf02647245_m1	Test	19.0277	1.37004	0.81999	Pass	0.00909582	18.1839	10.1338	1	Pass	0.0190134	Chip01
S112-A19	BF083-003-1223_077	Unknown	0		Test	Cf02647245_m1	Test	18.1653	2.77031	0.850985	Pass	0.00909582	17.3208	18.6056	1	Pass	0.0190134	Chip01
S113-A19	BF083-003-1223_085	Unknown	0		Test	Cf02647245_m1	Test	18.5987	1.9446	0.929646	Pass	0.00909582	17.6852	14.3962	1	Pass	0.0190134	Chip01
S114-A19	BF083-003-1223_093	Unknown	0		Test	Cf02647245_m1	Test	19.3898	1.01935	0.865914	Pass	0.00909582	18.5114	8.0469	1	Pass	0.0190134	Chip01
S111-A19	BF083-003-1223_069	Unknown	0		Test	Cf02647245_m1	Test	18.1388	2.83078	0.85568	Pass	0.00909582	17.2905	19.0068	1	Pass	0.0190134	Chip01
S110-A19	BF083-003-1223_061	Unknown	0		Test	Cf02647245_m1	Test	19.3995	1.01138	0.873513	Pass	0.00909582	18.5213	7.99138	1	Pass	0.0190134	Chip01
S109-A19	BF083-003-1223_053	Unknown	0		Test	Cf02647245_m1	Test	21.1762	0.237093	0.81199	Pass	0.00909582	20.1952	2.45946	1	Pass	0.0190134	Chip01
S124-A19	BF083-003-1223_030	Unknown	0		Test	Cf02647245_m1	Test	18.5385	2.04269	0.912605	Pass	0.00909582	17.6197	15.0746	1	Pass	0.0190134	Chip01
S125-A19	BF083-003-1223_038	Unknown	0		Test	Cf02647245_m1	Test	18.9552	1.45361	0.999928	Pass	0.00909582	18.0844	10.8689	1	Pass	0.0190134	Chip01
S126-A19	BF083-003-1223_046	Unknown	0		Test	Cf02647245_m1	Test	19.5579	0.888684	0.929105	Pass	0.00909582	18.7396	6.85295	1	Pass	0.0190134	Chip01
S123-A19	BF083-003-1223_022	Unknown	0		Test	Cf02647245_m1	Test	18.7977	1.65303	0.963273	Pass	0.00909582	17.9042	12.3386	1	Pass	0.0190134	Chip01
S122-A19	BF083-003-1223_014	Unknown	0		Test	Cf02647245_m1	Test	19.1565	1.23329	0.838667	Pass	0.00909582	18.3928	8.74785	1	Pass	0.0190134	Chip01
S121-A19	BF083-003-1223_006	Unknown	0		Test	Cf02647245_m1	Test	18.9848	1.41889	0.994471	Pass	0.00909582	18.1857	10.1211	1	Pass	0.0190134	Chip01
S136-A19	BF083-003-1223_078	Unknown	0		Test	Cf02647245_m1	Test	18.4406	2.21258	0.907731	Pass	0.00909582	17.5176	16.1991	1	Pass	0.0190134	Chip01
S137-A19	BF083-003-1223_086	Unknown	0		Test	Cf02647245_m1	Test	18.0834	2.96172	0.821212	Pass	0.00909582	17.055	22.434	1	Pass	0.0190134	Chip01
S138-A19	BF083-003-1223_094	Unknown	0		Test	Cf02647245_m1	Test	19.1086	1.28245	0.823272	Pass	0.00909582	18.1754	10.1946	1	Pass	0.0190134	Chip01
S135-A19	BF083-003-1223_070	Unknown	0		Test	Cf02647245_m1	Test	18.4489	2.19774	0.888487	Pass	0.00909582	17.5644	15.6735	1	Pass	0.0190134	Chip01
S134-A19	BF083-003-1223_062	Unknown	0		Test	Cf02647245_m1	Test	18.7878	1.66651	0.974147	Pass	0.00909582	17.9397	12.0344	1	Pass	0.0190134	Chip01
S133-A19	BF083-003-1223_054	Unknown	0		Test	Cf02647245_m1	Test	19.6277	0.839432	0.940428	Pass	0.00909582	18.6198	7.45612	1	Pass	0.0190134	Chip01
S148-A19	BF083-003-1223_031	Unknown	0		Test	Cf02647245_m1	Test	18.9158	1.50114	0.99245	Pass	0.00909582	17.8579	12.7475	1	Pass	0.0190134	Chip01
S149-A19	BF083-003-1223_039	Unknown	0		Test	Cf02647245_m1	Test	19.1325	1.25769	0.822774	Pass	0.00909582	18.2826	9.45368	1	Pass	0.0190134	Chip01
S150-A19	BF083-003-1223_047	Unknown	0		Test	Cf02647245_m1	Test	19.6503	0.824072	0.930926	Pass	0.00909582	18.7502	6.80204	1	Pass	0.0190134	Chip01
S147-A19	BF083-003-1223_023	Unknown	0		Test	Cf02647245_m1	Test	18.8461	1.58902	0.960392	Pass	0.00909582	18.047	11.1587	1	Pass	0.0190134	Chip01
S146-A19	BF083-003-1223_015	Unknown	0		Test	Cf02647245_m1	Test	18.7826	1.67352	0.971086	Pass	0.00909582	17.9196	12.2056	1	Pass	0.0190134	Chip01
S145-A19	BF083-003-1223_007	Unknown	0		Test	Cf02647245_m1	Test	19.0902	1.30191	0.815005	Pass	0.00909582	18.1391	10.4583	1	Pass	0.0190134	Chip01
S160-A19	BF083-003-1223_079	Unknown	0		Test	Cf02647245_m1	Test	18.5709	1.98924	0.915383	Pass	0.00909582	17.6469	14.7895	1	Pass	0.0190134	Chip01
S161-A19	BF083-003-1223_087	Unknown	0		Test	Cf02647245_m1	Test	18.7561	1.7102	0.957907	Pass	0.00909582	17.8196	13.0965	1	Pass	0.0190134	Chip01
S162-A19	BF083-003-1223_095	Unknown	0		Test	Cf02647245_m1	Test	19.0682	1.32543	0.819938	Pass	0.00909582	18.1157	10.6321	1	Pass	0.0190134	Chip01
S159-A19	BF083-003-1223_071	Unknown	0		Test	Cf02647245_m1	Test	19.132	1.25822	0.832022	Pass	0.00909582	18.2748	9.50542	1	Pass	0.0190134	Chip01
S158-A19	BF083-003-1223_063	Unknown	0		Test	Cf02647245_m1	Test	19.4761	0.950017	0.913909	Pass	0.00909582	18.5689	7.72768	1	Pass	0.0190134	Chip01
S157-A19	BF083-003-1223_055	Unknown	0		Test	Cf02647245_m1	Test	19.5101	0.92402	0.910447	Pass	0.00909582	18.5683	7.731	1	Pass	0.0190134	Chip01
S172-A19	BF083-003-1223_032	Unknown	0		Test	Cf02647245_m1	Test	18.7123	1.77236	0.950197	Pass	0.00909582	17.8521	12.7998	1	Pass	0.0190134	Chip01
S173-A19	BF083-003-1223_040	Unknown	0		Test	Cf02647245_m1	Test	19.0881	1.30408	0.818265	Pass	0.00909582	18.3119	9.26034	1	Pass	0.0190134	Chip01
S174-A19	BF083-003-1223_048	Unknown	0		Test	Cf02647245_m1	Test	19.5586	0.888126	0.926751	Pass	0.00909582	18.5186	8.0064	1	Pass	0.0190134	Chip01
S171-A19	BF083-003-1223_024	Unknown	0		Test	Cf02647245_m1	Test	19.1869	1.20305	0.835265	Pass	0.00909582	18.2779	9.48447	1	Pass	0.0190134	Chip01
S170-A19	BF083-003-1223_016	Unknown	0		Test	Cf02647245_m1	Test	18.9567	1.45184	1	Pass	0.00909582	18.0512	11.1258	1	Pass	0.0190134	Chip01
S169-A19	BF083-003-1223_008	Unknown	0		Test	Cf02647245_m1	Test	19.6214	0.843732	0.921937	Pass	0.00909582	18.6418	7.34126	1	Pass	0.0190134	Chip01
S184-A19	BF083-003-1223_080	Unknown	0		Test	Cf02647245_m1	Test	18.4184	2.25306	0.88477	Pass	0.00909582	17.5123	16.2596	1	Pass	0.0190134	Chip01
S185-A19	BF083-003-1223_088	Unknown	0		Test	Cf02647245_m1	Test	18.4914	2.12268	0.901348	Pass	0.00909582	17.5778	15.5259	1	Pass	0.0190134	Chip01
S186-A19	BF083-003-1223_096	Unknown	0		Test	Cf02647245_m1	Test	19.3151	1.08347	0.864675	Pass	0.00909582	18.3179	9.22133	1	Pass	0.0190134	Chip01
S183-A19	BF083-003-1223_072	Unknown	0		Test	Cf02647245_m1	Test	19.519	0.917362	0.90131	Pass	0.00909582	18.6405	7.34824	1	Pass	0.0190134	Chip01
S182-A19	BF083-003-1223_064	Unknown	0		Test	Cf02647245_m1	Test	18.8402	1.59666	0.968171	Pass	0.00909582	17.8623	12.7087	1	Pass	0.0190134	Chip01
S181-A19	BF083-003-1223_056	Unknown	0		Test	Cf02647245_m1	Test	19.2797	1.11529	0.866423	Pass	0.00909582	18.3232	9.18697	1	Pass	0.0190134	Chip01
S001-A06	BF083-003-1223_001	Unknown	0		Test	Cf02622236_m1	Test	15.478	24.8532	0.944521	Pass	0.00909582	14.2177	13.3047	1	Pass	0.0190134	Chip01
S002-A06	BF083-003-1223_009	Unknown	0		Test	Cf02622236_m1	Test	15.0603	34.955	0.858838	Pass	0.00909582	13.9034	16.6243	1	Pass	0.0190134	Chip01
S003-A06	BF083-003-1223_017	Unknown	0		Test	Cf02622236_m1	Test	14.999	36.7471	0.982224	Pass	0.00909582	14.0383	15.109	1	Pass	0.0190134	Chip01
S006-A06	BF083-003-1223_041	Unknown	0		Test	Cf02622236_m1	Test	14.5957	51.078	0.922053	Pass	0.00909582	13.6861	19.3917	1	Pass	0.0190134	Chip01
S005-A06	BF083-003-1223_033	Unknown	0		Test	Cf02622236_m1	Test	14.3147	64.2496	0.890496	Pass	0.00909582	13.2589	26.2479	1	Pass	0.0190134	Chip01
S004-A06	BF083-003-1223_025	Unknown	0		Test	Cf02622236_m1	Test	14.818	42.6016	0.963515	Pass	0.00909582	13.6276	20.2124	1	Pass	0.0190134	Chip01
S013-A06	BF083-003-1223_049	Unknown	0		Test	Cf02622236_m1	Test	14.7397	45.4137	0.941897	Pass	0.00909582	13.7007	19.1925	1	Pass	0.0190134	Chip01
S014-A06	BF083-003-1223_057	Unknown	0		Test	Cf02622236_m1	Test	15.5084	24.2437	0.91811	Pass	0.00909582	14.3061	12.4973	1	Pass	0.0190134	Chip01
S015-A06	BF083-003-1223_065	Unknown	0		Test	Cf02622236_m1	Test	14.5259	54.0726	0.932447	Pass	0.00909582	13.245	26.5064	1	Pass	0.0190134	Chip01
S018-A06	BF083-003-1223_089	Unknown	0		Test	Cf02622236_m1	Test	15.293	28.9063	0.880734	Pass	0.00909582	14.1663	13.7982	1	Pass	0.0190134	Chip01
S017-A06	BF083-003-1223_081	Unknown	0		Test	Cf02622236_m1	Test	14.4871	55.8146	0.913283	Pass	0.00909582	13.5006	22.1164	1	Pass	0.0190134	Chip01
S016-A06	BF083-003-1223_073	Unknown	0		Test	Cf02622236_m1	Test	14.7182	46.2151	0.939047	Pass	0.00909582	13.5502	21.3518	1	Pass	0.0190134	Chip01
S025-A06	BF083-003-1223_002	Unknown	0		Test	Cf02622236_m1	Test	15.0086	36.4615	0.815287	Pass	0.00909582	13.8186	17.6532	1	Pass	0.0190134	Chip01
S026-A06	BF083-003-1223_010	Unknown	0		Test	Cf02622236_m1	Test	15.232	30.3814	0.858594	Pass	0.00909582	14.1103	14.3567	1	Pass	0.0190134	Chip01
S027-A06	BF083-003-1223_018	Unknown	0		Test	Cf02622236_m1	Test	15.2961	28.8337	0.885356	Pass	0.00909582	14.2566	12.9428	1	Pass	0.0190134	Chip01
S030-A06	BF083-003-1223_042	Unknown	0		Test	Cf02622236_m1	Test	15.2711	29.4272	0.863956	Pass	0.00909582	14.1874	13.5938	1	Pass	0.0190134	Chip01
S029-A06	BF083-003-1223_034	Unknown	0		Test	Cf02622236_m1	Test	15.5749	22.9623	0.923115	Pass	0.00909582	14.3462	12.1467	1	Pass	0.0190134	Chip01
S028-A06	BF083-003-1223_026	Unknown	0		Test	Cf02622236_m1	Test	15.1945	31.3271	0.822642	Pass	0.00909582	14.2186	13.2966	1	Pass	0.0190134	Chip01
S037-A06	BF083-003-1223_050	Unknown	0		Test	Cf02622236_m1	Test	16.0128	16.0608	0.804955	Pass	0.00909582	14.8175	8.69815	1	Pass	0.0190134	Chip01
S038-A06	BF083-003-1223_058	Unknown	0		Test	Cf02622236_m1	Test	14.6806	47.6567	0.879587	Pass	0.00909582	13.7908	18.0053	1	Pass	0.0190134	Chip01
S039-A06	BF083-003-1223_066	Unknown	0		Test	Cf02622236_m1	Test	14.4803	56.1221	0.86745	Pass	0.00909582	13.7288	18.8141	1	Pass	0.0190134	Chip01
S042-A06	BF083-003-1223_090	Unknown	0		Test	Cf02622236_m1	Test	15.4232	25.9906	0.898494	Pass	0.00909582	14.1598	13.8617	1	Pass	0.0190134	Chip01
S041-A06	BF083-003-1223_082	Unknown	0		Test	Cf02622236_m1	Test	14.5777	51.8346	0.910712	Pass	0.00909582	13.4492	22.9359	1	Pass	0.0190134	Chip01
S040-A06	BF083-003-1223_074	Unknown	0		Test	Cf02622236_m1	Test	14.4373	58.1299	0.893322	Pass	0.00909582	13.3615	24.4074	1	Pass	0.0190134	Chip01
S049-A06	BF083-003-1223_003	Unknown	0		Test	Cf02622236_m1	Test	14.9722	37.5608	0.95107	Pass	0.00909582	13.8534	17.2231	1	Pass	0.0190134	Chip01
S050-A06	BF083-003-1223_011	Unknown	0		Test	Cf02622236_m1	Test	15.1782	31.7451	0.82136	Pass	0.00909582	14.055	14.9312	1	Pass	0.0190134	Chip01
S051-A06	BF083-003-1223_019	Unknown	0		Test	Cf02622236_m1	Test	15.8506	18.3341	0.950486	Pass	0.00909582	14.5932	10.1964	1	Pass	0.0190134	Chip01
S054-A06	BF083-003-1223_043	Unknown	0		Test	Cf02622236_m1	Test	15.4047	26.3854	0.874774	Pass	0.00909582	14.4027	11.6703	1	Pass	0.0190134	Chip01
S053-A06	BF083-003-1223_035	Unknown	0		Test	Cf02622236_m1	Test	15.087	34.2004	0.803632	Pass	0.00909582	14.1991	13.4814	1	Pass	0.0190134	Chip01
S052-A06	BF083-003-1223_027	Unknown	0		Test	Cf02622236_m1	Test	16.0865	15.123	0.810392	Pass	0.00909582	15.0355	7.45287	1	Pass	0.0190134	Chip01
S061-A06	BF083-003-1223_051	Unknown	0		Test	Cf02622236_m1	Test	15.3038	28.6516	0.860761	Pass	0.00909582	14.1478	13.9803	1	Pass	0.0190134	Chip01
S062-A06	BF083-003-1223_059	Unknown	0		Test	Cf02622236_m1	Test	14.6114	50.4276	0.892516	Pass	0.00909582	13.6395	20.0428	1	Pass	0.0190134	Chip01
S063-A06	BF083-003-1223_067	Unknown	0		Test	Cf02622236_m1	Test	14.6253	49.8576	0.912702	Pass	0.00909582	13.4708	22.5869	1	Pass	0.0190134	Chip01
S066-A06	BF083-003-1223_091	Unknown	0		Test	Cf02622236_m1	Test	15.3677	27.1949	0.847695	Pass	0.00909582	14.1618	13.8428	1	Pass	0.0190134	Chip01
S065-A06	BF083-003-1223_083	Unknown	0		Test	Cf02622236_m1	Test	14.7952	43.4007	0.916728	Pass	0.00909582	13.6344	20.115	1	Pass	0.0190134	Chip01
S064-A06	BF083-003-1223_075	Unknown	0		Test	Cf02622236_m1	Test	14.6954	47.0842	0.908831	Pass	0.00909582	13.5219	21.7851	1	Pass	0.0190134	Chip01
S073-A06	BF083-003-1223_004	Unknown	0		Test	Cf02622236_m1	Test	15.1853	31.5615	0.831845	Pass	0.00909582	14.0625	14.8512	1	Pass	0.0190134	Chip01
S074-A06	BF083-003-1223_012	Unknown	0		Test	Cf02622236_m1	Test	15.3809	26.9045	0.861866	Pass	0.00909582	14.2045	13.4302	1	Pass	0.0190134	Chip01
S075-A06	BF083-003-1223_020	Unknown	0		Test	Cf02622236_m1	Test	15.6509	21.5816	0.904499	Pass	0.00909582	14.46	11.206	1	Pass	0.0190134	Chip01
S078-A06	BF083-003-1223_044	Unknown	0		Test	Cf02622236_m1	Test	15.5598	23.248	0.875667	Pass	0.00909582	14.5979	10.1625	1	Pass	0.0190134	Chip01
S077-A06	BF083-003-1223_036	Unknown	0		Test	Cf02622236_m1	Test	15.7769	19.4722	0.904446	Pass	0.00909582	14.6461	9.82102	1	Pass	0.0190134	Chip01
S076-A06	BF083-003-1223_028	Unknown	0		Test	Cf02622236_m1	Test	15.2146	30.8173	0.842251	Pass	0.00909582	14.1581	13.8787	1	Pass	0.0190134	Chip01
S085-A06	BF083-003-1223_052	Unknown	0		Test	Cf02622236_m1	Test	15.298	28.7874	0.85657	Pass	0.00909582	14.2144	13.3357	1	Pass	0.0190134	Chip01
S086-A06	BF083-003-1223_060	Unknown	0		Test	Cf02622236_m1	Test	14.7627	44.5668	0.913933	Pass	0.00909582	13.7397	18.6682	1	Pass	0.0190134	Chip01
S087-A06	BF083-003-1223_068	Unknown	0		Test	Cf02622236_m1	Test	14.3221	63.8606	0.845349	Pass	0.00909582	13.3437	24.7163	1	Pass	0.0190134	Chip01
S090-A06	BF083-003-1223_092	Unknown	0		Test	Cf02622236_m1	Test	15.5147	24.1204	0.860306	Pass	0.00909582	14.3206	12.3693	1	Pass	0.0190134	Chip01
S089-A06	BF083-003-1223_084	Unknown	0		Test	Cf02622236_m1	Test	14.8059	43.0243	0.908727	Pass	0.00909582	13.7172	18.9694	1	Pass	0.0190134	Chip01
S088-A06	BF083-003-1223_076	Unknown	0		Test	Cf02622236_m1	Test	14.4434	57.8426	0.859152	Pass	0.00909582	13.4245	23.3407	1	Pass	0.0190134	Chip01
S100-A06	BF083-003-1223_029	Unknown	0		Test	Cf02622236_m1	Test	15.2849	29.0964	0.838833	Pass	0.00909582	14.0835	14.6318	1	Pass	0.0190134	Chip01
S101-A06	BF083-003-1223_037	Unknown	0		Test	Cf02622236_m1	Test	15.3414	27.7867	0.85471	Pass	0.00909582	14.2761	12.7657	1	Pass	0.0190134	Chip01
S102-A06	BF083-003-1223_045	Unknown	0		Test	Cf02622236_m1	Test	16.2856	12.8534	0.861089	Pass	0.00909582	15.3115	6.129	1	Pass	0.0190134	Chip01
S099-A06	BF083-003-1223_021	Unknown	0		Test	Cf02622236_m1	Test	15.134	32.9138	0.812094	Pass	0.00909582	13.9843	15.698	1	Pass	0.0190134	Chip01
S098-A06	BF083-003-1223_013	Unknown	0		Test	Cf02622236_m1	Test	14.975	37.4754	0.927242	Pass	0.00909582	13.7851	18.0775	1	Pass	0.0190134	Chip01
S097-A06	BF083-003-1223_005	Unknown	0		Test	Cf02622236_m1	Test	15.0481	35.3041	0.81249	Pass	0.00909582	13.9596	15.9755	1	Pass	0.0190134	Chip01
S112-A06	BF083-003-1223_077	Unknown	0		Test	Cf02622236_m1	Test	14.182	71.599	0.818168	Pass	0.00909582	13.2597	26.2322	1	Pass	0.0190134	Chip01
S113-A06	BF083-003-1223_085	Unknown	0		Test	Cf02622236_m1	Test	14.9618	37.8801	0.911301	Pass	0.00909582	13.7339	18.7457	1	Pass	0.0190134	Chip01
S114-A06	BF083-003-1223_093	Unknown	0		Test	Cf02622236_m1	Test	15.5074	24.2649	0.858518	Pass	0.00909582	14.3927	11.7534	1	Pass	0.0190134	Chip01
S111-A06	BF083-003-1223_069	Unknown	0		Test	Cf02622236_m1	Test	14.4808	56.1002	0.861429	Pass	0.00909582	13.4094	23.5929	1	Pass	0.0190134	Chip01
S110-A06	BF083-003-1223_061	Unknown	0		Test	Cf02622236_m1	Test	15.2111	30.9057	0.788811	Pass	0.00909582	14.1581	13.8788	1	Pass	0.0190134	Chip01
S109-A06	BF083-003-1223_053	Unknown	0		Test	Cf02622236_m1	Test	16.7084	9.10125	0.867936	Pass	0.00909582	15.5567	5.15146	1	Pass	0.0190134	Chip01
S124-A06	BF083-003-1223_030	Unknown	0		Test	Cf02622236_m1	Test	15.0247	35.9834	0.801593	Pass	0.00909582	13.7824	18.1129	1	Pass	0.0190134	Chip01
S125-A06	BF083-003-1223_038	Unknown	0		Test	Cf02622236_m1	Test	15.4715	24.9852	0.894078	Pass	0.00909582	14.2829	12.7038	1	Pass	0.0190134	Chip01
S126-A06	BF083-003-1223_046	Unknown	0		Test	Cf02622236_m1	Test	15.6302	21.9498	0.906333	Pass	0.00909582	14.4195	11.532	1	Pass	0.0190134	Chip01
S123-A06	BF083-003-1223_022	Unknown	0		Test	Cf02622236_m1	Test	15.1828	31.6262	0.835467	Pass	0.00909582	14.0559	14.9215	1	Pass	0.0190134	Chip01
S122-A06	BF083-003-1223_014	Unknown	0		Test	Cf02622236_m1	Test	14.9729	37.5393	0.96155	Pass	0.00909582	13.7635	18.3559	1	Pass	0.0190134	Chip01
S121-A06	BF083-003-1223_006	Unknown	0		Test	Cf02622236_m1	Test	14.8769	40.6009	0.938604	Pass	0.00909582	13.6823	19.4439	1	Pass	0.0190134	Chip01
S136-A06	BF083-003-1223_078	Unknown	0		Test	Cf02622236_m1	Test	14.4947	55.4698	0.863062	Pass	0.00909582	13.2956	25.5732	1	Pass	0.0190134	Chip01
S137-A06	BF083-003-1223_086	Unknown	0		Test	Cf02622236_m1	Test	14.3981	60.0205	0.846291	Pass	0.00909582	13.324	25.0644	1	Pass	0.0190134	Chip01
S138-A06	BF083-003-1223_094	Unknown	0		Test	Cf02622236_m1	Test	15.3251	28.1591	0.845888	Pass	0.00909582	14.2151	13.3291	1	Pass	0.0190134	Chip01
S135-A06	BF083-003-1223_070	Unknown	0		Test	Cf02622236_m1	Test	14.7109	46.4922	0.889928	Pass	0.00909582	13.5572	21.2463	1	Pass	0.0190134	Chip01
S134-A06	BF083-003-1223_062	Unknown	0		Test	Cf02622236_m1	Test	14.7213	46.0988	0.907264	Pass	0.00909582	13.5397	21.5111	1	Pass	0.0190134	Chip01
S133-A06	BF083-003-1223_054	Unknown	0		Test	Cf02622236_m1	Test	15.2312	30.4015	0.840262	Pass	0.00909582	14.1881	13.5873	1	Pass	0.0190134	Chip01
S148-A06	BF083-003-1223_031	Unknown	0		Test	Cf02622236_m1	Test	15.202	31.134	0.822044	Pass	0.00909582	14.1367	14.0906	1	Pass	0.0190134	Chip01
S149-A06	BF083-003-1223_039	Unknown	0		Test	Cf02622236_m1	Test	15.6821	21.039	0.904752	Pass	0.00909582	14.579	10.2997	1	Pass	0.0190134	Chip01
S150-A06	BF083-003-1223_047	Unknown	0		Test	Cf02622236_m1	Test	15.6099	22.3153	0.911923	Pass	0.00909582	14.4701	11.126	1	Pass	0.0190134	Chip01
S147-A06	BF083-003-1223_023	Unknown	0		Test	Cf02622236_m1	Test	15.1702	31.9535	0.834375	Pass	0.00909582	13.9681	15.8791	1	Pass	0.0190134	Chip01
S146-A06	BF083-003-1223_015	Unknown	0		Test	Cf02622236_m1	Test	14.7376	45.4898	0.891406	Pass	0.00909582	13.6785	19.4969	1	Pass	0.0190134	Chip01
S145-A06	BF083-003-1223_007	Unknown	0		Test	Cf02622236_m1	Test	14.8971	39.9344	0.964887	Pass	0.00909582	13.7494	18.5407	1	Pass	0.0190134	Chip01
S160-A06	BF083-003-1223_079	Unknown	0		Test	Cf02622236_m1	Test	14.7292	45.8032	0.90299	Pass	0.00909582	13.6699	19.6154	1	Pass	0.0190134	Chip01
S161-A06	BF083-003-1223_087	Unknown	0		Test	Cf02622236_m1	Test	14.8775	40.5802	0.923725	Pass	0.00909582	13.6053	20.5341	1	Pass	0.0190134	Chip01
S162-A06	BF083-003-1223_095	Unknown	0		Test	Cf02622236_m1	Test	14.9987	36.7564	0.954199	Pass	0.00909582	13.8159	17.6875	1	Pass	0.0190134	Chip01
S159-A06	BF083-003-1223_071	Unknown	0		Test	Cf02622236_m1	Test	14.9166	39.3051	0.919832	Pass	0.00909582	13.9338	16.2703	1	Pass	0.0190134	Chip01
S158-A06	BF083-003-1223_063	Unknown	0		Test	Cf02622236_m1	Test	15.4936	24.5379	0.879241	Pass	0.00909582	14.2883	12.6555	1	Pass	0.0190134	Chip01
S157-A06	BF083-003-1223_055	Unknown	0		Test	Cf02622236_m1	Test	15.6252	22.0393	0.87224	Pass	0.00909582	14.5486	10.5236	1	Pass	0.0190134	Chip01
S172-A06	BF083-003-1223_032	Unknown	0		Test	Cf02622236_m1	Test	15.094	34.0047	0.785085	Pass	0.00909582	13.8419	17.364	1	Pass	0.0190134	Chip01
S173-A06	BF083-003-1223_040	Unknown	0		Test	Cf02622236_m1	Test	15.7415	20.0428	0.915364	Pass	0.00909582	14.5171	10.7616	1	Pass	0.0190134	Chip01
S174-A06	BF083-003-1223_048	Unknown	0		Test	Cf02622236_m1	Test	15.6565	21.4834	0.886126	Pass	0.00909582	14.4606	11.2009	1	Pass	0.0190134	Chip01
S171-A06	BF083-003-1223_024	Unknown	0		Test	Cf02622236_m1	Test	15.5939	22.6095	0.883099	Pass	0.00909582	14.4603	11.2033	1	Pass	0.0190134	Chip01
S170-A06	BF083-003-1223_016	Unknown	0		Test	Cf02622236_m1	Test	15.28	29.2145	0.82703	Pass	0.00909582	13.9615	15.9538	1	Pass	0.0190134	Chip01
S169-A06	BF083-003-1223_008	Unknown	0		Test	Cf02622236_m1	Test	15.6125	22.2686	0.900505	Pass	0.00909582	14.3286	12.2993	1	Pass	0.0190134	Chip01
S184-A06	BF083-003-1223_080	Unknown	0		Test	Cf02622236_m1	Test	14.9508	38.2214	0.943118	Pass	0.00909582	13.747	18.5731	1	Pass	0.0190134	Chip01
S185-A06	BF083-003-1223_088	Unknown	0		Test	Cf02622236_m1	Test	15.0129	36.3335	0.775657	Pass	0.00909582	13.7362	18.7151	1	Pass	0.0190134	Chip01
S186-A06	BF083-003-1223_096	Unknown	0		Test	Cf02622236_m1	Test	15.5593	23.2577	0.867977	Pass	0.00909582	14.3384	12.2141	1	Pass	0.0190134	Chip01
S183-A06	BF083-003-1223_072	Unknown	0		Test	Cf02622236_m1	Test	15.4985	24.4417	0.845178	Pass	0.00909582	14.2339	13.1534	1	Pass	0.0190134	Chip01
S182-A06	BF083-003-1223_064	Unknown	0		Test	Cf02622236_m1	Test	14.9739	37.509	0.945098	Pass	0.00909582	13.7184	18.9532	1	Pass	0.0190134	Chip01
S181-A06	BF083-003-1223_056	Unknown	0		Test	Cf02622236_m1	Test	15.296	28.8354	0.83784	Pass	0.00909582	13.9716	15.8398	1	Pass	0.0190134	Chip01
S001-A21	BF083-003-1223_001	Unknown	0		Test	Cf02695489_s1	Test	18.6702	1.83445	0.804791	Pass	0.00909582	17.4059	15.0853	0.961496	Pass	0.0190134	Chip01
S002-A21	BF083-003-1223_009	Unknown	0		Test	Cf02695489_s1	Test	18.7824	1.67382	0.802095	Pass	0.00909582	17.4371	14.7485	0.96875	Pass	0.0190134	Chip01
S003-A21	BF083-003-1223_017	Unknown	0		Test	Cf02695489_s1	Test	18.5333	2.05141	0.762545	Pass	0.00909582	17.5199	13.8899	0.986149	Pass	0.0190134	Chip01
S006-A21	BF083-003-1223_041	Unknown	0		Test	Cf02695489_s1	Test	18.5281	2.06003	0.743357	Pass	0.00909582	17.47	14.4007	0.976411	Pass	0.0190134	Chip01
S005-A21	BF083-003-1223_033	Unknown	0		Test	Cf02695489_s1	Test	17.7904	3.76244	0.803717	Pass	0.00909582	16.5515	28.0019	0.979207	Pass	0.0190134	Chip01
S004-A21	BF083-003-1223_025	Unknown	0		Test	Cf02695489_s1	Test	18.2379	2.61086	0.720923	Pass	0.00909582	16.7848	23.6505	0.997774	Pass	0.0190134	Chip01
S013-A21	BF083-003-1223_049	Unknown	0		Test	Cf02695489_s1	Test	17.711	4.01426	0.804492	Pass	0.00909582	16.7071	25.0192	0.988886	Pass	0.0190134	Chip01
S014-A21	BF083-003-1223_057	Unknown	0		Test	Cf02695489_s1	Test	18.4374	2.21842	0.751925	Pass	0.00909582	17.426	14.8673	0.978905	Pass	0.0190134	Chip01
S015-A21	BF083-003-1223_065	Unknown	0		Test	Cf02695489_s1	Test	17.957	3.2839	0.842986	Pass	0.00909582	16.8806	22.0661	1	Pass	0.0190134	Chip01
S018-A21	BF083-003-1223_089	Unknown	0		Test	Cf02695489_s1	Test	18.5108	2.08937	0.75118	Pass	0.00909582	17.519	13.8986	0.973942	Pass	0.0190134	Chip01
S017-A21	BF083-003-1223_081	Unknown	0		Test	Cf02695489_s1	Test	17.2192	5.99766	0.704486	Pass	0.00909582	16.0146	41.3063	0.921958	Pass	0.0190134	Chip01
S016-A21	BF083-003-1223_073	Unknown	0		Test	Cf02695489_s1	Test	17.5209	4.68817	0.766684	Pass	0.00909582	16.3672	32.0003	0.966568	Pass	0.0190134	Chip01
S025-A21	BF083-003-1223_002	Unknown	0		Test	Cf02695489_s1	Test	17.3603	5.34508	0.733105	Pass	0.00909582	16.5933	27.1668	0.994258	Pass	0.0190134	Chip01
S026-A21	BF083-003-1223_010	Unknown	0		Test	Cf02695489_s1	Test	18.0209	3.11685	0.684714	Pass	0.00909582	16.9848	20.4629	1	Pass	0.0190134	Chip01
S027-A21	BF083-003-1223_018	Unknown	0		Test	Cf02695489_s1	Test	18.6046	1.93535	0.780388	Pass	0.00909582	17.2607	16.7567	0.955874	Pass	0.0190134	Chip01
S030-A21	BF083-003-1223_042	Unknown	0		Test	Cf02695489_s1	Test	18.7833	1.67259	0.806601	Pass	0.00909582	17.5951	13.1539	0.996958	Pass	0.0190134	Chip01
S029-A21	BF083-003-1223_034	Unknown	0		Test	Cf02695489_s1	Test	18.5107	2.08948	0.769964	Pass	0.00909582	17.1603	18.021	0.950091	Pass	0.0190134	Chip01
S028-A21	BF083-003-1223_026	Unknown	0		Test	Cf02695489_s1	Test	18.0383	3.07306	0.665862	Pass	0.00909582	16.9258	21.3548	1	Pass	0.0190134	Chip01
S037-A21	BF083-003-1223_050	Unknown	0		Test	Cf02695489_s1	Test	18.2783	2.5261	0.713657	Pass	0.00909582	16.9534	20.9326	1	Pass	0.0190134	Chip01
S038-A21	BF083-003-1223_058	Unknown	0		Test	Cf02695489_s1	Test	18.1407	2.82642	0.710707	Pass	0.00909582	16.877	22.123	1	Pass	0.0190134	Chip01
S039-A21	BF083-003-1223_066	Unknown	0		Test	Cf02695489_s1	Test	18.3923	2.30154	0.748913	Pass	0.00909582	17.1234	18.5081	0.940416	Pass	0.0190134	Chip01
S042-A21	BF083-003-1223_090	Unknown	0		Test	Cf02695489_s1	Test	18.117	2.88168	0.720083	Pass	0.00909582	16.7793	23.7442	1	Pass	0.0190134	Chip01
S041-A21	BF083-003-1223_082	Unknown	0		Test	Cf02695489_s1	Test	17.9223	3.37823	0.830407	Pass	0.00909582	16.5397	28.2421	0.990283	Pass	0.0190134	Chip01
S040-A21	BF083-003-1223_074	Unknown	0		Test	Cf02695489_s1	Test	17.0559	6.8531	0.709284	Pass	0.00909582	15.9357	43.7334	1	Pass	0.0190134	Chip01
S049-A21	BF083-003-1223_003	Unknown	0		Test	Cf02695489_s1	Test	17.7684	3.83043	0.785263	Pass	0.00909582	16.5052	28.9562	0.97784	Pass	0.0190134	Chip01
S050-A21	BF083-003-1223_011	Unknown	0		Test	Cf02695489_s1	Test	18.0206	3.11755	0.676976	Pass	0.00909582	16.9302	21.2878	1	Pass	0.0190134	Chip01
S051-A21	BF083-003-1223_019	Unknown	0		Test	Cf02695489_s1	Test	18.2696	2.54422	0.72071	Pass	0.00909582	17.0981	18.8501	0.929763	Pass	0.0190134	Chip01
S054-A21	BF083-003-1223_043	Unknown	0		Test	Cf02695489_s1	Test	19.1764	1.21339	0.72643	Pass	0.00909582	17.9225	10.3782	1	Pass	0.0190134	Chip01
S053-A21	BF083-003-1223_035	Unknown	0		Test	Cf02695489_s1	Test	18.2506	2.58393	0.727345	Pass	0.00909582	16.9605	20.8258	1	Pass	0.0190134	Chip01
S052-A21	BF083-003-1223_027	Unknown	0		Test	Cf02695489_s1	Test	18.9466	1.46382	0.804812	Pass	0.00909582	17.8392	11.0234	1	Pass	0.0190134	Chip01
S061-A21	BF083-003-1223_051	Unknown	0		Test	Cf02695489_s1	Test	17.8906	3.46686	0.810914	Pass	0.00909582	16.6535	26.0093	0.997939	Pass	0.0190134	Chip01
S062-A21	BF083-003-1223_059	Unknown	0		Test	Cf02695489_s1	Test	17.9156	3.39661	0.814775	Pass	0.00909582	16.8028	23.3438	1	Pass	0.0190134	Chip01
S063-A21	BF083-003-1223_067	Unknown	0		Test	Cf02695489_s1	Test	17.5365	4.62895	0.739275	Pass	0.00909582	16.7214	24.7611	1	Pass	0.0190134	Chip01
S066-A21	BF083-003-1223_091	Unknown	0		Test	Cf02695489_s1	Test	17.8699	3.52596	0.762877	Pass	0.00909582	16.8433	22.67	1	Pass	0.0190134	Chip01
S065-A21	BF083-003-1223_083	Unknown	0		Test	Cf02695489_s1	Test	17.8926	3.46114	0.764258	Pass	0.00909582	16.936	21.1976	1	Pass	0.0190134	Chip01
S064-A21	BF083-003-1223_075	Unknown	0		Test	Cf02695489_s1	Test	17.3735	5.2877	0.721783	Pass	0.00909582	16.3883	31.5135	0.969282	Pass	0.0190134	Chip01
S073-A21	BF083-003-1223_004	Unknown	0		Test	Cf02695489_s1	Test	18.0714	2.99093	0.707004	Pass	0.00909582	16.8934	21.8624	1	Pass	0.0190134	Chip01
S074-A21	BF083-003-1223_012	Unknown	0		Test	Cf02695489_s1	Test	18.4731	2.15475	0.749397	Pass	0.00909582	17.0785	19.1197	0.92436	Pass	0.0190134	Chip01
S075-A21	BF083-003-1223_020	Unknown	0		Test	Cf02695489_s1	Test	18.2885	2.50516	0.725546	Pass	0.00909582	17.2512	16.8734	0.94787	Pass	0.0190134	Chip01
S078-A21	BF083-003-1223_044	Unknown	0		Test	Cf02695489_s1	Test	18.9622	1.44531	0.780198	Pass	0.00909582	17.9314	10.3112	1	Pass	0.0190134	Chip01
S077-A21	BF083-003-1223_036	Unknown	0		Test	Cf02695489_s1	Test	18.8639	1.56612	0.794967	Pass	0.00909582	17.5295	13.794	0.975212	Pass	0.0190134	Chip01
S076-A21	BF083-003-1223_028	Unknown	0		Test	Cf02695489_s1	Test	17.8878	3.47458	0.808877	Pass	0.00909582	16.8048	23.3101	1	Pass	0.0190134	Chip01
S085-A21	BF083-003-1223_052	Unknown	0		Test	Cf02695489_s1	Test	18.1633	2.77478	0.705272	Pass	0.00909582	16.8576	22.4364	1	Pass	0.0190134	Chip01
S086-A21	BF083-003-1223_060	Unknown	0		Test	Cf02695489_s1	Test	18.3333	2.41528	0.756556	Pass	0.00909582	16.939	21.1523	1	Pass	0.0190134	Chip01
S087-A21	BF083-003-1223_068	Unknown	0		Test	Cf02695489_s1	Test	17.8713	3.52177	0.806632	Pass	0.00909582	16.7269	24.6631	1	Pass	0.0190134	Chip01
S090-A21	BF083-003-1223_092	Unknown	0		Test	Cf02695489_s1	Test	18.2499	2.58542	0.699639	Pass	0.00909582	17.0791	19.1118	0.92427	Pass	0.0190134	Chip01
S089-A21	BF083-003-1223_084	Unknown	0		Test	Cf02695489_s1	Test	18.1965	2.70055	0.705172	Pass	0.00909582	16.9584	20.8565	1	Pass	0.0190134	Chip01
S088-A21	BF083-003-1223_076	Unknown	0		Test	Cf02695489_s1	Test	17.3849	5.2387	0.73457	Pass	0.00909582	16.1086	38.5882	0.932012	Pass	0.0190134	Chip01
S100-A21	BF083-003-1223_029	Unknown	0		Test	Cf02695489_s1	Test	17.5056	4.74739	0.751911	Pass	0.00909582	16.3847	31.5972	0.965691	Pass	0.0190134	Chip01
S101-A21	BF083-003-1223_037	Unknown	0		Test	Cf02695489_s1	Test	18.0692	2.99633	0.693157	Pass	0.00909582	17.0147	20.024	0.923694	Pass	0.0190134	Chip01
S102-A21	BF083-003-1223_045	Unknown	0		Test	Cf02695489_s1	Test	20.2017	0.525351	0.740954	Pass	0.00909582	18.8613	5.2595	1	Pass	0.0190134	Chip01
S099-A21	BF083-003-1223_021	Unknown	0		Test	Cf02695489_s1	Test	17.7909	3.76081	0.805762	Pass	0.00909582	16.508	28.8982	0.979073	Pass	0.0190134	Chip01
S098-A21	BF083-003-1223_013	Unknown	0		Test	Cf02695489_s1	Test	17.8636	3.54402	0.780168	Pass	0.00909582	16.7413	24.4067	1	Pass	0.0190134	Chip01
S097-A21	BF083-003-1223_005	Unknown	0		Test	Cf02695489_s1	Test	17.8635	3.54425	0.80744	Pass	0.00909582	16.7324	24.5652	1	Pass	0.0190134	Chip01
S112-A21	BF083-003-1223_077	Unknown	0		Test	Cf02695489_s1	Test	17.3635	5.331	0.735551	Pass	0.00909582	16.1408	37.6985	0.942604	Pass	0.0190134	Chip01
S113-A21	BF083-003-1223_085	Unknown	0		Test	Cf02695489_s1	Test	18.3432	2.39575	0.720443	Pass	0.00909582	16.9379	21.1682	1	Pass	0.0190134	Chip01
S114-A21	BF083-003-1223_093	Unknown	0		Test	Cf02695489_s1	Test	18.3001	2.48163	0.702947	Pass	0.00909582	17.0536	19.4686	0.92297	Pass	0.0190134	Chip01
S111-A21	BF083-003-1223_069	Unknown	0		Test	Cf02695489_s1	Test	17.6211	4.31994	0.756078	Pass	0.00909582	16.6307	26.4423	0.996765	Pass	0.0190134	Chip01
S110-A21	BF083-003-1223_061	Unknown	0		Test	Cf02695489_s1	Test	18.3193	2.44297	0.676915	Pass	0.00909582	17.0423	19.6275	0.895634	Pass	0.0190134	Chip01
S109-A21	BF083-003-1223_053	Unknown	0		Test	Cf02695489_s1	Test	19.3889	1.02013	0.687528	Pass	0.00909582	18.1862	8.57432	0.91577	Pass	0.0190134	Chip01
S124-A21	BF083-003-1223_030	Unknown	0		Test	Cf02695489_s1	Test	17.5126	4.72013	0.769779	Pass	0.00909582	16.2589	34.6098	0.951374	Pass	0.0190134	Chip01
S125-A21	BF083-003-1223_038	Unknown	0		Test	Cf02695489_s1	Test	18.6345	1.8887	0.775188	Pass	0.00909582	17.4011	15.1375	0.979817	Pass	0.0190134	Chip01
S126-A21	BF083-003-1223_046	Unknown	0		Test	Cf02695489_s1	Test	18.7046	1.78364	0.799964	Pass	0.00909582	17.3763	15.4116	0.972948	Pass	0.0190134	Chip01
S123-A21	BF083-003-1223_022	Unknown	0		Test	Cf02695489_s1	Test	17.714	4.0044	0.775546	Pass	0.00909582	16.4541	30.0483	0.977289	Pass	0.0190134	Chip01
S122-A21	BF083-003-1223_014	Unknown	0		Test	Cf02695489_s1	Test	17.5768	4.47911	0.74936	Pass	0.00909582	16.4867	29.3463	0.988362	Pass	0.0190134	Chip01
S121-A21	BF083-003-1223_006	Unknown	0		Test	Cf02695489_s1	Test	17.3964	5.18985	0.73368	Pass	0.00909582	16.2475	34.8961	0.952076	Pass	0.0190134	Chip01
S136-A21	BF083-003-1223_078	Unknown	0		Test	Cf02695489_s1	Test	17.0739	6.75335	0.694797	Pass	0.00909582	15.9502	43.2756	1	Pass	0.0190134	Chip01
S137-A21	BF083-003-1223_086	Unknown	0		Test	Cf02695489_s1	Test	17.5628	4.53072	0.757804	Pass	0.00909582	16.5267	28.5103	0.999108	Pass	0.0190134	Chip01
S138-A21	BF083-003-1223_094	Unknown	0		Test	Cf02695489_s1	Test	17.9867	3.20525	0.801363	Pass	0.00909582	16.9678	20.7152	1	Pass	0.0190134	Chip01
S135-A21	BF083-003-1223_070	Unknown	0		Test	Cf02695489_s1	Test	18.0727	2.98786	0.66768	Pass	0.00909582	16.815	23.139	1	Pass	0.0190134	Chip01
S134-A21	BF083-003-1223_062	Unknown	0		Test	Cf02695489_s1	Test	17.8827	3.48923	0.814053	Pass	0.00909582	16.682	25.4779	1	Pass	0.0190134	Chip01
S133-A21	BF083-003-1223_054	Unknown	0		Test	Cf02695489_s1	Test	18.6548	1.85767	0.78069	Pass	0.00909582	17.5249	13.8397	1	Pass	0.0190134	Chip01
S148-A21	BF083-003-1223_031	Unknown	0		Test	Cf02695489_s1	Test	17.5145	4.713	0.764348	Pass	0.00909582	16.3883	31.5135	0.976667	Pass	0.0190134	Chip01
S149-A21	BF083-003-1223_039	Unknown	0		Test	Cf02695489_s1	Test	18.7257	1.75309	0.793274	Pass	0.00909582	17.5437	13.6526	1	Pass	0.0190134	Chip01
S150-A21	BF083-003-1223_047	Unknown	0		Test	Cf02695489_s1	Test	18.628	1.89867	0.786625	Pass	0.00909582	17.3976	15.1765	0.982855	Pass	0.0190134	Chip01
S147-A21	BF083-003-1223_023	Unknown	0		Test	Cf02695489_s1	Test	17.9569	3.28417	0.839412	Pass	0.00909582	16.7398	24.4335	1	Pass	0.0190134	Chip01
S146-A21	BF083-003-1223_015	Unknown	0		Test	Cf02695489_s1	Test	17.538	4.62346	0.742761	Pass	0.00909582	16.4122	30.9734	0.972557	Pass	0.0190134	Chip01
S145-A21	BF083-003-1223_007	Unknown	0		Test	Cf02695489_s1	Test	17.4633	4.91422	0.734051	Pass	0.00909582	16.2987	33.6275	0.962409	Pass	0.0190134	Chip01
S160-A21	BF083-003-1223_079	Unknown	0		Test	Cf02695489_s1	Test	17.8926	3.46103	0.803327	Pass	0.00909582	16.6303	26.4489	1	Pass	0.0190134	Chip01
S161-A21	BF083-003-1223_087	Unknown	0		Test	Cf02695489_s1	Test	17.8747	3.51213	0.809478	Pass	0.00909582	16.7289	24.6263	1	Pass	0.0190134	Chip01
S162-A21	BF083-003-1223_095	Unknown	0		Test	Cf02695489_s1	Test	17.7709	3.82265	0.785994	Pass	0.00909582	16.6105	26.8314	1	Pass	0.0190134	Chip01
S159-A21	BF083-003-1223_071	Unknown	0		Test	Cf02695489_s1	Test	18.186	2.72395	0.714605	Pass	0.00909582	17.0385	19.6817	0.931749	Pass	0.0190134	Chip01
S158-A21	BF083-003-1223_063	Unknown	0		Test	Cf02695489_s1	Test	18.693	1.80052	0.792438	Pass	0.00909582	17.2784	16.5437	0.96148	Pass	0.0190134	Chip01
S157-A21	BF083-003-1223_055	Unknown	0		Test	Cf02695489_s1	Test	17.9338	3.34653	0.798421	Pass	0.00909582	16.5555	27.9203	0.989276	Pass	0.0190134	Chip01
S172-A21	BF083-003-1223_032	Unknown	0		Test	Cf02695489_s1	Test	17.4424	4.99842	0.730988	Pass	0.00909582	16.1216	38.2263	0.930701	Pass	0.0190134	Chip01
S173-A21	BF083-003-1223_040	Unknown	0		Test	Cf02695489_s1	Test	18.5293	2.05798	0.746533	Pass	0.00909582	17.217	17.2958	0.950635	Pass	0.0190134	Chip01
S174-A21	BF083-003-1223_048	Unknown	0		Test	Cf02695489_s1	Test	18.0361	3.07853	0.671147	Pass	0.00909582	16.9181	21.4742	1	Pass	0.0190134	Chip01
S171-A21	BF083-003-1223_024	Unknown	0		Test	Cf02695489_s1	Test	17.8824	3.49013	0.81066	Pass	0.00909582	16.8282	22.9185	1	Pass	0.0190134	Chip01
S170-A21	BF083-003-1223_016	Unknown	0		Test	Cf02695489_s1	Test	17.9034	3.43061	0.804531	Pass	0.00909582	16.6429	26.2083	0.990732	Pass	0.0190134	Chip01
S169-A21	BF083-003-1223_008	Unknown	0		Test	Cf02695489_s1	Test	18.0797	2.97081	0.678862	Pass	0.00909582	16.8019	23.36	1	Pass	0.0190134	Chip01
S184-A21	BF083-003-1223_080	Unknown	0		Test	Cf02695489_s1	Test	18.1104	2.89725	0.685908	Pass	0.00909582	16.5884	27.2643	0.970807	Pass	0.0190134	Chip01
S185-A21	BF083-003-1223_088	Unknown	0		Test	Cf02695489_s1	Test	18.303	2.47575	0.714921	Pass	0.00909582	17.1977	17.5393	0.940167	Pass	0.0190134	Chip01
S186-A21	BF083-003-1223_096	Unknown	0		Test	Cf02695489_s1	Test	18.568	1.99403	0.785516	Pass	0.00909582	17.1766	17.8088	0.933311	Pass	0.0190134	Chip01
S183-A21	BF083-003-1223_072	Unknown	0		Test	Cf02695489_s1	Test	19.3237	1.07591	0.710065	Pass	0.00909582	18.0711	9.31922	0.925203	Pass	0.0190134	Chip01
S182-A21	BF083-003-1223_064	Unknown	0		Test	Cf02695489_s1	Test	18.2612	2.56169	0.700657	Pass	0.00909582	16.8167	23.1098	1	Pass	0.0190134	Chip01
S181-A21	BF083-003-1223_056	Unknown	0		Test	Cf02695489_s1	Test	17.7613	3.85267	0.752695	Pass	0.00909582	16.5886	27.2605	0.969178	Pass	0.0190134	Chip01
S001-A04	BF083-003-1223_001	Unknown	0		Test	Cf02741640_m1	Test	25.8699	0.00513589	0.928449	Pass	0.00909582	24.8946	10.8505	1	Pass	0.0190134	Chip01
S002-A04	BF083-003-1223_009	Unknown	0		Test	Cf02741640_m1	Test	999	-1	0	Flag	0.00909582	999	-1	0	Flag	0.0190134	Chip01
S003-A04	BF083-003-1223_017	Unknown	0		Test	Cf02741640_m1	Test	999	-1	0	Flag	0.00909582	999	-1	0	Flag	0.0190134	Chip01
S006-A04	BF083-003-1223_041	Unknown	0		Test	Cf02741640_m1	Test	27.9179	0.000964806	0.926264	Pass	0.00909582	26.815	2.51812	1	Pass	0.0190134	Chip01
S005-A04	BF083-003-1223_033	Unknown	0		Test	Cf02741640_m1	Test	27.6393	0.00121125	0.867934	Pass	0.00909582	26.5783	3.01485	1	Pass	0.0190134	Chip01
S004-A04	BF083-003-1223_025	Unknown	0		Test	Cf02741640_m1	Test	999	-1	0	Flag	0.00909582	999	-1	0	Flag	0.0190134	Chip01
S013-A04	BF083-003-1223_049	Unknown	0		Test	Cf02741640_m1	Test	27.8361	0.00103143	0.869794	Pass	0.00909582	26.935	2.29852	1	Pass	0.0190134	Chip01
S014-A04	BF083-003-1223_057	Unknown	0		Test	Cf02741640_m1	Test	999	-1	0	Flag	0.00909582	999	-1	0	Flag	0.0190134	Chip01
S015-A04	BF083-003-1223_065	Unknown	0		Test	Cf02741640_m1	Test	27.2741	0.00163204	0.821893	Pass	0.00909582	26.5347	3.11647	1	Pass	0.0190134	Chip01
S018-A04	BF083-003-1223_089	Unknown	0		Test	Cf02741640_m1	Test	26.1403	0.00411846	0.786332	Pass	0.00909582	25.062	9.55356	1	Pass	0.0190134	Chip01
S017-A04	BF083-003-1223_081	Unknown	0		Test	Cf02741640_m1	Test	25.8972	0.00502252	0.898727	Pass	0.00909582	24.8491	11.2327	1	Pass	0.0190134	Chip01
S016-A04	BF083-003-1223_073	Unknown	0		Test	Cf02741640_m1	Test	999	-1	0	Flag	0.00909582	999	-1	0	Flag	0.0190134	Chip01
S025-A04	BF083-003-1223_002	Unknown	0		Test	Cf02741640_m1	Test	999	-1	0	Flag	0.00909582	999	-1	0	Flag	0.0190134	Chip01
S026-A04	BF083-003-1223_010	Unknown	0		Test	Cf02741640_m1	Test	26.5525	0.00294159	0.858969	Pass	0.00909582	25.5789	6.44793	1	Pass	0.0190134	Chip01
S027-A04	BF083-003-1223_018	Unknown	0		Test	Cf02741640_m1	Test	999	-1	0	Flag	0.00909582	999	-1	0	Flag	0.0190134	Chip01
S030-A04	BF083-003-1223_042	Unknown	0		Test	Cf02741640_m1	Test	999	-1	0	Flag	0.00909582	999	-1	0	Flag	0.0190134	Chip01
S029-A04	BF083-003-1223_034	Unknown	0		Test	Cf02741640_m1	Test	26.6486	0.0027196	0.894495	Pass	0.00909582	25.6742	5.99707	1	Pass	0.0190134	Chip01
S028-A04	BF083-003-1223_026	Unknown	0		Test	Cf02741640_m1	Test	999	-1	0	Flag	0.00909582	999	-1	0	Flag	0.0190134	Chip01
S037-A04	BF083-003-1223_050	Unknown	0		Test	Cf02741640_m1	Test	29.9002	0.000191222	0.893759	Pass	0.00909582	28.7191	0.5917	1	Pass	0.0190134	Chip01
S038-A04	BF083-003-1223_058	Unknown	0		Test	Cf02741640_m1	Test	25.4902	0.0070024	0.855971	Pass	0.00909582	24.4909	14.7501	1	Pass	0.0190134	Chip01
S039-A04	BF083-003-1223_066	Unknown	0		Test	Cf02741640_m1	Test	999	-1	0	Flag	0.00909582	999	-1	0	Flag	0.0190134	Chip01
S042-A04	BF083-003-1223_090	Unknown	0		Test	Cf02741640_m1	Test	27.0066	0.00203036	0.645139	Flag	0.00909582	25.6768	5.98512	1	Pass	0.0190134	Chip01
S041-A04	BF083-003-1223_082	Unknown	0		Test	Cf02741640_m1	Test	27.7357	0.00111956	0.913506	Pass	0.00909582	26.5407	3.10223	1	Pass	0.0190134	Chip01
S040-A04	BF083-003-1223_074	Unknown	0		Test	Cf02741640_m1	Test	26.6188	0.0027866	0.839064	Pass	0.00909582	25.6883	5.93309	1	Pass	0.0190134	Chip01
S049-A04	BF083-003-1223_003	Unknown	0		Test	Cf02741640_m1	Test	24.1004	0.0217803	0.767997	Pass	0.00909582	22.95	47.6235	1	Pass	0.0190134	Chip01
S050-A04	BF083-003-1223_011	Unknown	0		Test	Cf02741640_m1	Test	24.9695	0.0107122	0.918989	Pass	0.00909582	23.9832	21.7029	1	Pass	0.0190134	Chip01
S051-A04	BF083-003-1223_019	Unknown	0		Test	Cf02741640_m1	Test	27.7154	0.00113829	0.871882	Pass	0.00909582	26.717	2.71307	1	Pass	0.0190134	Chip01
S054-A04	BF083-003-1223_043	Unknown	0		Test	Cf02741640_m1	Test	25.8001	0.00543711	0.919425	Pass	0.00909582	24.6724	12.849	1	Pass	0.0190134	Chip01
S053-A04	BF083-003-1223_035	Unknown	0		Test	Cf02741640_m1	Test	999	-1	0	Flag	0.00909582	999	-1	0	Flag	0.0190134	Chip01
S052-A04	BF083-003-1223_027	Unknown	0		Test	Cf02741640_m1	Test	999	-1	0	Flag	0.00909582	999	-1	0	Flag	0.0190134	Chip01
S061-A04	BF083-003-1223_051	Unknown	0		Test	Cf02741640_m1	Test	999	-1	0	Flag	0.00909582	999	-1	0	Flag	0.0190134	Chip01
S062-A04	BF083-003-1223_059	Unknown	0		Test	Cf02741640_m1	Test	25.2974	0.00819596	0.829325	Pass	0.00909582	24.1418	19.2368	1	Pass	0.0190134	Chip01
S063-A04	BF083-003-1223_067	Unknown	0		Test	Cf02741640_m1	Test	999	-1	0	Flag	0.00909582	999	-1	0	Flag	0.0190134	Chip01
S066-A04	BF083-003-1223_091	Unknown	0		Test	Cf02741640_m1	Test	25.6593	0.00609951	0.849853	Pass	0.00909582	24.6316	13.2534	1	Pass	0.0190134	Chip01
S065-A04	BF083-003-1223_083	Unknown	0		Test	Cf02741640_m1	Test	999	-1	0	Flag	0.00909582	999	-1	0	Flag	0.0190134	Chip01
S064-A04	BF083-003-1223_075	Unknown	0		Test	Cf02741640_m1	Test	999	-1	0	Flag	0.00909582	999	-1	0	Flag	0.0190134	Chip01
S073-A04	BF083-003-1223_004	Unknown	0		Test	Cf02741640_m1	Test	25.7272	0.00577045	0.902166	Pass	0.00909582	24.665	12.9212	1	Pass	0.0190134	Chip01
S074-A04	BF083-003-1223_012	Unknown	0		Test	Cf02741640_m1	Test	25.618	0.00630888	0.881798	Pass	0.00909582	24.4724	14.9596	1	Pass	0.0190134	Chip01
S075-A04	BF083-003-1223_020	Unknown	0		Test	Cf02741640_m1	Test	999	-1	0	Flag	0.00909582	999	-1	0	Flag	0.0190134	Chip01
S078-A04	BF083-003-1223_044	Unknown	0		Test	Cf02741640_m1	Test	999	-1	0	Flag	0.00909582	999	-1	0	Flag	0.0190134	Chip01
S077-A04	BF083-003-1223_036	Unknown	0		Test	Cf02741640_m1	Test	28.2165	0.000756055	0.78758	Pass	0.00909582	27.1392	1.96783	1	Pass	0.0190134	Chip01
S076-A04	BF083-003-1223_028	Unknown	0		Test	Cf02741640_m1	Test	27.0116	0.00202214	0.763429	Pass	0.00909582	26.0127	4.63557	1	Pass	0.0190134	Chip01
S085-A04	BF083-003-1223_052	Unknown	0		Test	Cf02741640_m1	Test	26.5719	0.00289535	0.895915	Pass	0.00909582	25.4014	7.37978	1	Pass	0.0190134	Chip01
S086-A04	BF083-003-1223_060	Unknown	0		Test	Cf02741640_m1	Test	999	-1	0	Flag	0.00909582	999	-1	0	Flag	0.0190134	Chip01
S087-A04	BF083-003-1223_068	Unknown	0		Test	Cf02741640_m1	Test	26.753	0.00249731	0.899269	Pass	0.00909582	25.6905	5.92279	1	Pass	0.0190134	Chip01
S090-A04	BF083-003-1223_092	Unknown	0		Test	Cf02741640_m1	Test	27.8781	0.000996693	0.88263	Pass	0.00909582	26.7655	2.61467	1	Pass	0.0190134	Chip01
S089-A04	BF083-003-1223_084	Unknown	0		Test	Cf02741640_m1	Test	26.4832	0.00311295	0.854613	Pass	0.00909582	25.4401	7.16544	1	Pass	0.0190134	Chip01
S088-A04	BF083-003-1223_076	Unknown	0		Test	Cf02741640_m1	Test	999	-1	0	Flag	0.00909582	999	-1	0	Flag	0.0190134	Chip01
S100-A04	BF083-003-1223_029	Unknown	0		Test	Cf02741640_m1	Test	27.9377	0.000949316	0.905805	Pass	0.00909582	26.8649	2.42439	1	Pass	0.0190134	Chip01
S101-A04	BF083-003-1223_037	Unknown	0		Test	Cf02741640_m1	Test	26.1234	0.0041759	0.785714	Pass	0.00909582	25.0341	9.75792	1	Pass	0.0190134	Chip01
S102-A04	BF083-003-1223_045	Unknown	0		Test	Cf02741640_m1	Test	999	-1	0	Flag	0.00909582	999	-1	0	Flag	0.0190134	Chip01
S099-A04	BF083-003-1223_021	Unknown	0		Test	Cf02741640_m1	Test	25.794	0.00546436	0.90481	Pass	0.00909582	24.7298	12.2992	1	Pass	0.0190134	Chip01
S098-A04	BF083-003-1223_013	Unknown	0		Test	Cf02741640_m1	Test	999	-1	0	Flag	0.00909582	999	-1	0	Flag	0.0190134	Chip01
S097-A04	BF083-003-1223_005	Unknown	0		Test	Cf02741640_m1	Test	999	-1	0	Flag	0.00909582	999	-1	0	Flag	0.0190134	Chip01
S112-A04	BF083-003-1223_077	Unknown	0		Test	Cf02741640_m1	Test	999	-1	0	Flag	0.00909582	999	-1	0	Flag	0.0190134	Chip01
S113-A04	BF083-003-1223_085	Unknown	0		Test	Cf02741640_m1	Test	25.6198	0.00629935	0.83109	Pass	0.00909582	24.4727	14.9559	1	Pass	0.0190134	Chip01
S114-A04	BF083-003-1223_093	Unknown	0		Test	Cf02741640_m1	Test	999	-1	0	Flag	0.00909582	999	-1	0	Flag	0.0190134	Chip01
S111-A04	BF083-003-1223_069	Unknown	0		Test	Cf02741640_m1	Test	27.7728	0.00108616	0.902335	Pass	0.00909582	26.6787	2.79324	1	Pass	0.0190134	Chip01
S110-A04	BF083-003-1223_061	Unknown	0		Test	Cf02741640_m1	Test	999	-1	0	Flag	0.00909582	999	-1	0	Flag	0.0190134	Chip01
S109-A04	BF083-003-1223_053	Unknown	0		Test	Cf02741640_m1	Test	999	-1	0	Flag	0.00909582	999	-1	0	Flag	0.0190134	Chip01
S124-A04	BF083-003-1223_030	Unknown	0		Test	Cf02741640_m1	Test	999	-1	0	Flag	0.00909582	999	-1	0	Flag	0.0190134	Chip01
S125-A04	BF083-003-1223_038	Unknown	0		Test	Cf02741640_m1	Test	999	-1	0	Flag	0.00909582	999	-1	0	Flag	0.0190134	Chip01
S126-A04	BF083-003-1223_046	Unknown	0		Test	Cf02741640_m1	Test	999	-1	0	Flag	0.00909582	999	-1	0	Flag	0.0190134	Chip01
S123-A04	BF083-003-1223_022	Unknown	0		Test	Cf02741640_m1	Test	999	-1	0	Flag	0.00909582	999	-1	0	Flag	0.0190134	Chip01
S122-A04	BF083-003-1223_014	Unknown	0		Test	Cf02741640_m1	Test	24.6304	0.0141291	0.879364	Pass	0.00909582	23.7475	25.9641	1	Pass	0.0190134	Chip01
S121-A04	BF083-003-1223_006	Unknown	0		Test	Cf02741640_m1	Test	999	-1	0	Flag	0.00909582	999	-1	0	Flag	0.0190134	Chip01
S136-A04	BF083-003-1223_078	Unknown	0		Test	Cf02741640_m1	Test	28.3845	0.000659159	0.81642	Pass	0.00909582	27.2309	1.8352	1	Pass	0.0190134	Chip01
S137-A04	BF083-003-1223_086	Unknown	0		Test	Cf02741640_m1	Test	24.2097	0.0199206	0.801418	Pass	0.00909582	23.0472	44.2302	1	Pass	0.0190134	Chip01
S138-A04	BF083-003-1223_094	Unknown	0		Test	Cf02741640_m1	Test	26.012	0.00457325	0.778634	Pass	0.00909582	24.9789	10.1768	1	Pass	0.0190134	Chip01
S135-A04	BF083-003-1223_070	Unknown	0		Test	Cf02741640_m1	Test	999	-1	0	Flag	0.00909582	999	-1	0	Flag	0.0190134	Chip01
S134-A04	BF083-003-1223_062	Unknown	0		Test	Cf02741640_m1	Test	999	-1	0	Flag	0.00909582	999	-1	0	Flag	0.0190134	Chip01
S133-A04	BF083-003-1223_054	Unknown	0		Test	Cf02741640_m1	Test	999	-1	0	Flag	0.00909582	999	-1	0	Flag	0.0190134	Chip01
S148-A04	BF083-003-1223_031	Unknown	0		Test	Cf02741640_m1	Test	27.4878	0.00137071	0.845845	Pass	0.00909582	26.3283	3.64635	1	Pass	0.0190134	Chip01
S149-A04	BF083-003-1223_039	Unknown	0		Test	Cf02741640_m1	Test	26.2991	0.00361764	0.829216	Pass	0.00909582	25.2031	8.58114	1	Pass	0.0190134	Chip01
S150-A04	BF083-003-1223_047	Unknown	0		Test	Cf02741640_m1	Test	999	-1	0	Flag	0.00909582	999	-1	0	Flag	0.0190134	Chip01
S147-A04	BF083-003-1223_023	Unknown	0		Test	Cf02741640_m1	Test	27.336	0.00155155	0.762696	Pass	0.00909582	26.1387	4.21202	1	Pass	0.0190134	Chip01
S146-A04	BF083-003-1223_015	Unknown	0		Test	Cf02741640_m1	Test	999	-1	0	Flag	0.00909582	999	-1	0	Flag	0.0190134	Chip01
S145-A04	BF083-003-1223_007	Unknown	0		Test	Cf02741640_m1	Test	27.9656	0.000927951	0.934437	Pass	0.00909582	26.8248	2.49945	1	Pass	0.0190134	Chip01
S160-A04	BF083-003-1223_079	Unknown	0		Test	Cf02741640_m1	Test	999	-1	0	Flag	0.00909582	999	-1	0	Flag	0.0190134	Chip01
S161-A04	BF083-003-1223_087	Unknown	0		Test	Cf02741640_m1	Test	25.0977	0.00964747	0.785818	Pass	0.00909582	24.1408	19.2519	1	Pass	0.0190134	Chip01
S162-A04	BF083-003-1223_095	Unknown	0		Test	Cf02741640_m1	Test	999	-1	0	Flag	0.00909582	999	-1	0	Flag	0.0190134	Chip01
S159-A04	BF083-003-1223_071	Unknown	0		Test	Cf02741640_m1	Test	999	-1	0	Flag	0.00909582	999	-1	0	Flag	0.0190134	Chip01
S158-A04	BF083-003-1223_063	Unknown	0		Test	Cf02741640_m1	Test	999	-1	0	Flag	0.00909582	999	-1	0	Flag	0.0190134	Chip01
S157-A04	BF083-003-1223_055	Unknown	0		Test	Cf02741640_m1	Test	27.4161	0.00145336	0.839282	Pass	0.00909582	26.1524	4.1682	1	Pass	0.0190134	Chip01
S172-A04	BF083-003-1223_032	Unknown	0		Test	Cf02741640_m1	Test	26.7534	0.00249651	0.867046	Pass	0.00909582	25.741	5.69968	1	Pass	0.0190134	Chip01
S173-A04	BF083-003-1223_040	Unknown	0		Test	Cf02741640_m1	Test	999	-1	0	Flag	0.00909582	999	-1	0	Flag	0.0190134	Chip01
S174-A04	BF083-003-1223_048	Unknown	0		Test	Cf02741640_m1	Test	999	-1	0	Flag	0.00909582	999	-1	0	Flag	0.0190134	Chip01
S171-A04	BF083-003-1223_024	Unknown	0		Test	Cf02741640_m1	Test	999	-1	0	Flag	0.00909582	999	-1	0	Flag	0.0190134	Chip01
S170-A04	BF083-003-1223_016	Unknown	0		Test	Cf02741640_m1	Test	27.0337	0.00198593	0.755841	Pass	0.00909582	25.7606	5.61531	1	Pass	0.0190134	Chip01
S169-A04	BF083-003-1223_008	Unknown	0		Test	Cf02741640_m1	Test	24.9646	0.0107553	0.900221	Pass	0.00909582	23.8456	24.097	1	Pass	0.0190134	Chip01
S184-A04	BF083-003-1223_080	Unknown	0		Test	Cf02741640_m1	Test	999	-1	0	Flag	0.00909582	999	-1	0	Flag	0.0190134	Chip01
S185-A04	BF083-003-1223_088	Unknown	0		Test	Cf02741640_m1	Test	26.0922	0.00428364	0.744252	Pass	0.00909582	25.0929	9.33122	1	Pass	0.0190134	Chip01
S186-A04	BF083-003-1223_096	Unknown	0		Test	Cf02741640_m1	Test	27.8999	0.000979048	0.880279	Pass	0.00909582	26.7432	2.65942	1	Pass	0.0190134	Chip01
S183-A04	BF083-003-1223_072	Unknown	0		Test	Cf02741640_m1	Test	999	-1	0	Flag	0.00909582	999	-1	0	Flag	0.0190134	Chip01
S182-A04	BF083-003-1223_064	Unknown	0		Test	Cf02741640_m1	Test	25.7926	0.00547033	0.898554	Pass	0.00909582	24.6838	12.7379	1	Pass	0.0190134	Chip01
S181-A04	BF083-003-1223_056	Unknown	0		Test	Cf02741640_m1	Test	999	-1	0	Flag	0.00909582	999	-1	0	Flag	0.0190134	Chip01
S001-A22	BF083-003-1223_001	Unknown	0		Test	Cf02675965_m1	Test	12.6514	249.821	1	Pass	0.00909582	12.082	20.6847	1	Pass	0.0190134	Chip01
S002-A22	BF083-003-1223_009	Unknown	0		Test	Cf02675965_m1	Test	12.3418	321.673	1	Pass	0.00909582	11.8648	24.0565	1	Pass	0.0190134	Chip01
S003-A22	BF083-003-1223_017	Unknown	0		Test	Cf02675965_m1	Test	12.5576	269.704	1	Pass	0.00909582	12.0151	21.6695	1	Pass	0.0190134	Chip01
S006-A22	BF083-003-1223_041	Unknown	0		Test	Cf02675965_m1	Test	12.2679	341.673	1	Pass	0.00909582	11.6662	27.6194	1	Pass	0.0190134	Chip01
S005-A22	BF083-003-1223_033	Unknown	0		Test	Cf02675965_m1	Test	11.5424	617.853	1	Pass	0.00909582	11.2203	37.6591	1	Pass	0.0190134	Chip01
S004-A22	BF083-003-1223_025	Unknown	0		Test	Cf02675965_m1	Test	12.0305	414.773	0.988952	Pass	0.00909582	11.4592	31.8967	1	Pass	0.0190134	Chip01
S013-A22	BF083-003-1223_049	Unknown	0		Test	Cf02675965_m1	Test	11.9063	459.014	1	Pass	0.00909582	11.3496	34.4224	1	Pass	0.0190134	Chip01
S014-A22	BF083-003-1223_057	Unknown	0		Test	Cf02675965_m1	Test	12.3524	318.916	1	Pass	0.00909582	11.8771	23.852	1	Pass	0.0190134	Chip01
S015-A22	BF083-003-1223_065	Unknown	0		Test	Cf02675965_m1	Test	11.3519	721.834	1	Pass	0.00909582	11.0787	41.5584	1	Pass	0.0190134	Chip01
S018-A22	BF083-003-1223_089	Unknown	0		Test	Cf02675965_m1	Test	12.5331	275.169	1	Pass	0.00909582	12.0064	21.8007	1	Pass	0.0190134	Chip01
S017-A22	BF083-003-1223_081	Unknown	0		Test	Cf02675965_m1	Test	12.0554	406.433	0.987041	Pass	0.00909582	11.6289	28.3461	1	Pass	0.0190134	Chip01
S016-A22	BF083-003-1223_073	Unknown	0		Test	Cf02675965_m1	Test	11.7207	534.152	1	Pass	0.00909582	11.2693	36.3994	1	Pass	0.0190134	Chip01
S025-A22	BF083-003-1223_002	Unknown	0		Test	Cf02675965_m1	Test	11.8987	461.882	1	Pass	0.00909582	11.6549	27.8383	1	Pass	0.0190134	Chip01
S026-A22	BF083-003-1223_010	Unknown	0		Test	Cf02675965_m1	Test	12.5326	275.27	1	Pass	0.00909582	12.0022	21.8648	1	Pass	0.0190134	Chip01
S027-A22	BF083-003-1223_018	Unknown	0		Test	Cf02675965_m1	Test	12.5948	261.637	1	Pass	0.00909582	12.0987	20.4455	1	Pass	0.0190134	Chip01
S030-A22	BF083-003-1223_042	Unknown	0		Test	Cf02675965_m1	Test	12.6066	259.135	1	Pass	0.00909582	12.0911	20.5544	1	Pass	0.0190134	Chip01
S029-A22	BF083-003-1223_034	Unknown	0		Test	Cf02675965_m1	Test	12.5845	263.847	1	Pass	0.00909582	12.1559	19.648	1	Pass	0.0190134	Chip01
S028-A22	BF083-003-1223_026	Unknown	0		Test	Cf02675965_m1	Test	12.617	256.936	1	Pass	0.00909582	12.1767	19.367	1	Pass	0.0190134	Chip01
S037-A22	BF083-003-1223_050	Unknown	0		Test	Cf02675965_m1	Test	12.5901	262.657	1	Pass	0.00909582	12.3211	17.516	1	Pass	0.0190134	Chip01
S038-A22	BF083-003-1223_058	Unknown	0		Test	Cf02675965_m1	Test	11.9028	460.357	1	Pass	0.00909582	11.5116	30.7555	1	Pass	0.0190134	Chip01
S039-A22	BF083-003-1223_066	Unknown	0		Test	Cf02675965_m1	Test	11.7563	518.833	1	Pass	0.00909582	11.4664	31.7378	1	Pass	0.0190134	Chip01
S042-A22	BF083-003-1223_090	Unknown	0		Test	Cf02675965_m1	Test	12.5454	272.419	1	Pass	0.00909582	12.2531	18.365	1	Pass	0.0190134	Chip01
S041-A22	BF083-003-1223_082	Unknown	0		Test	Cf02675965_m1	Test	11.6776	553.262	1	Pass	0.00909582	11.2577	36.6943	1	Pass	0.0190134	Chip01
S040-A22	BF083-003-1223_074	Unknown	0		Test	Cf02675965_m1	Test	11.5136	632.555	1	Pass	0.00909582	11.1755	38.8523	1	Pass	0.0190134	Chip01
S049-A22	BF083-003-1223_003	Unknown	0		Test	Cf02675965_m1	Test	12.2709	340.842	1	Pass	0.00909582	11.753	26.0017	1	Pass	0.0190134	Chip01
S050-A22	BF083-003-1223_011	Unknown	0		Test	Cf02675965_m1	Test	12.4759	288.309	1	Pass	0.00909582	12.0168	21.644	1	Pass	0.0190134	Chip01
S051-A22	BF083-003-1223_019	Unknown	0		Test	Cf02675965_m1	Test	12.7905	223.007	1	Pass	0.00909582	12.3987	16.5966	1	Pass	0.0190134	Chip01
S054-A22	BF083-003-1223_043	Unknown	0		Test	Cf02675965_m1	Test	12.7341	233.513	1	Pass	0.00909582	12.2777	18.0525	1	Pass	0.0190134	Chip01
S053-A22	BF083-003-1223_035	Unknown	0		Test	Cf02675965_m1	Test	12.4476	295.066	1	Pass	0.00909582	12.0144	21.6801	1	Pass	0.0190134	Chip01
S052-A22	BF083-003-1223_027	Unknown	0		Test	Cf02675965_m1	Test	13.0793	176.172	0.978454	Pass	0.00909582	12.6814	13.6338	1	Pass	0.0190134	Chip01
S061-A22	BF083-003-1223_051	Unknown	0		Test	Cf02675965_m1	Test	12.2229	354.465	0.997657	Pass	0.00909582	11.8362	24.5402	1	Pass	0.0190134	Chip01
S062-A22	BF083-003-1223_059	Unknown	0		Test	Cf02675965_m1	Test	11.8044	498.845	1	Pass	0.00909582	11.3573	34.2392	1	Pass	0.0190134	Chip01
S063-A22	BF083-003-1223_067	Unknown	0		Test	Cf02675965_m1	Test	11.6452	568.116	1	Pass	0.00909582	11.2916	35.8391	1	Pass	0.0190134	Chip01
S066-A22	BF083-003-1223_091	Unknown	0		Test	Cf02675965_m1	Test	12.4771	288.042	1	Pass	0.00909582	11.9897	22.0556	1	Pass	0.0190134	Chip01
S065-A22	BF083-003-1223_083	Unknown	0		Test	Cf02675965_m1	Test	11.7492	521.832	1	Pass	0.00909582	11.3871	33.5368	1	Pass	0.0190134	Chip01
S064-A22	BF083-003-1223_075	Unknown	0		Test	Cf02675965_m1	Test	11.7916	504.093	1	Pass	0.00909582	11.3172	35.2059	1	Pass	0.0190134	Chip01
S073-A22	BF083-003-1223_004	Unknown	0		Test	Cf02675965_m1	Test	12.1589	373.501	1	Pass	0.00909582	11.7319	26.3869	1	Pass	0.0190134	Chip01
S074-A22	BF083-003-1223_012	Unknown	0		Test	Cf02675965_m1	Test	12.4832	286.599	1	Pass	0.00909582	12.0896	20.5762	1	Pass	0.0190134	Chip01
S075-A22	BF083-003-1223_020	Unknown	0		Test	Cf02675965_m1	Test	12.494	284.086	1	Pass	0.00909582	12.1488	19.7455	1	Pass	0.0190134	Chip01
S078-A22	BF083-003-1223_044	Unknown	0		Test	Cf02675965_m1	Test	12.8174	218.172	1	Pass	0.00909582	12.3718	16.909	1	Pass	0.0190134	Chip01
S077-A22	BF083-003-1223_036	Unknown	0		Test	Cf02675965_m1	Test	12.9446	196.64	1	Pass	0.00909582	12.5072	15.3899	1	Pass	0.0190134	Chip01
S076-A22	BF083-003-1223_028	Unknown	0		Test	Cf02675965_m1	Test	12.3254	326.011	1	Pass	0.00909582	11.8515	24.2812	1	Pass	0.0190134	Chip01
S085-A22	BF083-003-1223_052	Unknown	0		Test	Cf02675965_m1	Test	12.2563	344.95	1	Pass	0.00909582	11.8548	24.2253	1	Pass	0.0190134	Chip01
S086-A22	BF083-003-1223_060	Unknown	0		Test	Cf02675965_m1	Test	11.8923	464.323	1	Pass	0.00909582	11.5456	30.0354	1	Pass	0.0190134	Chip01
S087-A22	BF083-003-1223_068	Unknown	0		Test	Cf02675965_m1	Test	11.5898	594.394	1	Pass	0.00909582	11.1365	39.9207	1	Pass	0.0190134	Chip01
S090-A22	BF083-003-1223_092	Unknown	0		Test	Cf02675965_m1	Test	12.5198	278.166	1	Pass	0.00909582	12.0702	20.8554	1	Pass	0.0190134	Chip01
S089-A22	BF083-003-1223_084	Unknown	0		Test	Cf02675965_m1	Test	11.9208	453.612	1	Pass	0.00909582	11.3664	34.0228	1	Pass	0.0190134	Chip01
S088-A22	BF083-003-1223_076	Unknown	0		Test	Cf02675965_m1	Test	11.7874	505.814	1	Pass	0.00909582	11.343	34.5794	1	Pass	0.0190134	Chip01
S100-A22	BF083-003-1223_029	Unknown	0		Test	Cf02675965_m1	Test	12.3954	307.916	1	Pass	0.00909582	11.8951	23.5563	1	Pass	0.0190134	Chip01
S101-A22	BF083-003-1223_037	Unknown	0		Test	Cf02675965_m1	Test	12.4528	293.807	1	Pass	0.00909582	11.9899	22.0531	1	Pass	0.0190134	Chip01
S102-A22	BF083-003-1223_045	Unknown	0		Test	Cf02675965_m1	Test	13.3658	139.426	1	Pass	0.00909582	12.9374	11.4107	1	Pass	0.0190134	Chip01
S099-A22	BF083-003-1223_021	Unknown	0		Test	Cf02675965_m1	Test	12.2428	348.75	1	Pass	0.00909582	11.7745	25.6155	1	Pass	0.0190134	Chip01
S098-A22	BF083-003-1223_013	Unknown	0		Test	Cf02675965_m1	Test	12.0864	396.251	0.98457	Pass	0.00909582	11.7105	26.7823	1	Pass	0.0190134	Chip01
S097-A22	BF083-003-1223_005	Unknown	0		Test	Cf02675965_m1	Test	12.234	351.287	1	Pass	0.00909582	11.7868	25.3978	1	Pass	0.0190134	Chip01
S112-A22	BF083-003-1223_077	Unknown	0		Test	Cf02675965_m1	Test	11.5416	618.232	1	Pass	0.00909582	11.2225	37.6038	1	Pass	0.0190134	Chip01
S113-A22	BF083-003-1223_085	Unknown	0		Test	Cf02675965_m1	Test	11.9913	428.261	1	Pass	0.00909582	11.5844	29.2374	1	Pass	0.0190134	Chip01
S114-A22	BF083-003-1223_093	Unknown	0		Test	Cf02675965_m1	Test	12.4601	292.07	0.998475	Pass	0.00909582	12.0645	20.9383	1	Pass	0.0190134	Chip01
S111-A22	BF083-003-1223_069	Unknown	0		Test	Cf02675965_m1	Test	11.5458	616.105	1	Pass	0.00909582	11.1025	40.8762	1	Pass	0.0190134	Chip01
S110-A22	BF083-003-1223_061	Unknown	0		Test	Cf02675965_m1	Test	12.3905	309.127	1	Pass	0.00909582	11.9556	22.5853	1	Pass	0.0190134	Chip01
S109-A22	BF083-003-1223_053	Unknown	0		Test	Cf02675965_m1	Test	13.7569	101.307	1	Pass	0.00909582	13.3505	8.56173	1	Pass	0.0190134	Chip01
S124-A22	BF083-003-1223_030	Unknown	0		Test	Cf02675965_m1	Test	11.9964	426.491	1	Pass	0.00909582	11.6083	28.7537	1	Pass	0.0190134	Chip01
S125-A22	BF083-003-1223_038	Unknown	0		Test	Cf02675965_m1	Test	12.4034	305.889	1	Pass	0.00909582	11.9	23.4762	1	Pass	0.0190134	Chip01
S126-A22	BF083-003-1223_046	Unknown	0		Test	Cf02675965_m1	Test	12.7593	228.767	1	Pass	0.00909582	12.3441	17.2388	1	Pass	0.0190134	Chip01
S123-A22	BF083-003-1223_022	Unknown	0		Test	Cf02675965_m1	Test	12.0033	424.068	0.968814	Pass	0.00909582	11.8259	24.7172	1	Pass	0.0190134	Chip01
S122-A22	BF083-003-1223_014	Unknown	0		Test	Cf02675965_m1	Test	11.9729	434.741	1	Pass	0.00909582	11.4528	32.0381	1	Pass	0.0190134	Chip01
S121-A22	BF083-003-1223_006	Unknown	0		Test	Cf02675965_m1	Test	12.1024	391.108	0.986079	Pass	0.00909582	11.6043	28.8351	1	Pass	0.0190134	Chip01
S136-A22	BF083-003-1223_078	Unknown	0		Test	Cf02675965_m1	Test	11.74	525.805	1	Pass	0.00909582	11.3079	35.4355	1	Pass	0.0190134	Chip01
S137-A22	BF083-003-1223_086	Unknown	0		Test	Cf02675965_m1	Test	11.5118	633.446	1	Pass	0.00909582	11.2253	37.5306	1	Pass	0.0190134	Chip01
S138-A22	BF083-003-1223_094	Unknown	0		Test	Cf02675965_m1	Test	12.2241	354.134	0.998181	Pass	0.00909582	11.7077	26.8334	1	Pass	0.0190134	Chip01
S135-A22	BF083-003-1223_070	Unknown	0		Test	Cf02675965_m1	Test	11.722	533.559	1	Pass	0.00909582	11.3438	34.5603	1	Pass	0.0190134	Chip01
S134-A22	BF083-003-1223_062	Unknown	0		Test	Cf02675965_m1	Test	12.0641	403.541	0.98492	Pass	0.00909582	11.5975	28.9718	1	Pass	0.0190134	Chip01
S133-A22	BF083-003-1223_054	Unknown	0		Test	Cf02675965_m1	Test	12.3628	316.203	1	Pass	0.00909582	11.9518	22.6443	1	Pass	0.0190134	Chip01
S148-A22	BF083-003-1223_031	Unknown	0		Test	Cf02675965_m1	Test	12.302	332.291	1	Pass	0.00909582	11.7363	26.3063	1	Pass	0.0190134	Chip01
S149-A22	BF083-003-1223_039	Unknown	0		Test	Cf02675965_m1	Test	12.62	256.326	1	Pass	0.00909582	12.1145	20.223	1	Pass	0.0190134	Chip01
S150-A22	BF083-003-1223_047	Unknown	0		Test	Cf02675965_m1	Test	12.5516	271.031	1	Pass	0.00909582	12.2378	18.5602	1	Pass	0.0190134	Chip01
S147-A22	BF083-003-1223_023	Unknown	0		Test	Cf02675965_m1	Test	12.1759	368.34	1	Pass	0.00909582	11.678	27.3941	1	Pass	0.0190134	Chip01
S146-A22	BF083-003-1223_015	Unknown	0		Test	Cf02675965_m1	Test	12.1011	391.534	0.978966	Pass	0.00909582	11.4255	32.6513	1	Pass	0.0190134	Chip01
S145-A22	BF083-003-1223_007	Unknown	0		Test	Cf02675965_m1	Test	12.065	403.259	0.985359	Pass	0.00909582	11.5554	29.8316	1	Pass	0.0190134	Chip01
S160-A22	BF083-003-1223_079	Unknown	0		Test	Cf02675965_m1	Test	12.0964	393.039	0.98458	Pass	0.00909582	11.6367	28.1918	1	Pass	0.0190134	Chip01
S161-A22	BF083-003-1223_087	Unknown	0		Test	Cf02675965_m1	Test	11.8924	464.264	1	Pass	0.00909582	11.3145	35.2726	1	Pass	0.0190134	Chip01
S162-A22	BF083-003-1223_095	Unknown	0		Test	Cf02675965_m1	Test	12.1289	382.756	0.985973	Pass	0.00909582	11.6171	28.5791	1	Pass	0.0190134	Chip01
S159-A22	BF083-003-1223_071	Unknown	0		Test	Cf02675965_m1	Test	12.2907	335.373	1	Pass	0.00909582	11.7313	26.3969	1	Pass	0.0190134	Chip01
S158-A22	BF083-003-1223_063	Unknown	0		Test	Cf02675965_m1	Test	12.4211	301.519	1	Pass	0.00909582	11.9023	23.4373	1	Pass	0.0190134	Chip01
S157-A22	BF083-003-1223_055	Unknown	0		Test	Cf02675965_m1	Test	12.6012	260.29	1	Pass	0.00909582	12.1727	19.4209	1	Pass	0.0190134	Chip01
S172-A22	BF083-003-1223_032	Unknown	0		Test	Cf02675965_m1	Test	12.2094	358.409	0.991991	Pass	0.00909582	11.7302	26.4176	1	Pass	0.0190134	Chip01
S173-A22	BF083-003-1223_040	Unknown	0		Test	Cf02675965_m1	Test	12.6279	254.66	1	Pass	0.00909582	12.1914	19.1693	1	Pass	0.0190134	Chip01
S174-A22	BF083-003-1223_048	Unknown	0		Test	Cf02675965_m1	Test	12.6452	251.091	1	Pass	0.00909582	12.1725	19.4237	1	Pass	0.0190134	Chip01
S171-A22	BF083-003-1223_024	Unknown	0		Test	Cf02675965_m1	Test	12.611	258.199	1	Pass	0.00909582	12.0372	21.3392	1	Pass	0.0190134	Chip01
S170-A22	BF083-003-1223_016	Unknown	0		Test	Cf02675965_m1	Test	12.3176	328.09	0.999636	Pass	0.00909582	11.8066	25.0511	1	Pass	0.0190134	Chip01
S169-A22	BF083-003-1223_008	Unknown	0		Test	Cf02675965_m1	Test	12.6258	255.103	1	Pass	0.00909582	12.1314	19.9857	1	Pass	0.0190134	Chip01
S184-A22	BF083-003-1223_080	Unknown	0		Test	Cf02675965_m1	Test	12.1895	364.276	0.974445	Pass	0.00909582	11.7225	26.5602	1	Pass	0.0190134	Chip01
S185-A22	BF083-003-1223_088	Unknown	0		Test	Cf02675965_m1	Test	11.9167	455.134	1	Pass	0.00909582	11.3826	33.6405	1	Pass	0.0190134	Chip01
S186-A22	BF083-003-1223_096	Unknown	0		Test	Cf02675965_m1	Test	12.5228	277.493	1	Pass	0.00909582	11.8964	23.5341	1	Pass	0.0190134	Chip01
S183-A22	BF083-003-1223_072	Unknown	0		Test	Cf02675965_m1	Test	12.4879	285.508	1	Pass	0.00909582	11.9592	22.5285	1	Pass	0.0190134	Chip01
S182-A22	BF083-003-1223_064	Unknown	0		Test	Cf02675965_m1	Test	12.0136	420.522	0.968678	Pass	0.00909582	11.465	31.7678	1	Pass	0.0190134	Chip01
S181-A22	BF083-003-1223_056	Unknown	0		Test	Cf02675965_m1	Test	12.0866	396.197	0.96821	Pass	0.00909582	11.6794	27.3675	1	Pass	0.0190134	Chip01
S001-A03	BF083-003-1223_001	Unknown	0		Test	Cf02690456_g1	Test	14.0542	79.4762	0.999353	Pass	0.00909582	13.6489	13.2941	1	Pass	0.0190134	Chip01
S002-A03	BF083-003-1223_009	Unknown	0		Test	Cf02690456_g1	Test	14.0776	77.9716	0.997595	Pass	0.00909582	13.436	15.2914	1	Pass	0.0190134	Chip01
S003-A03	BF083-003-1223_017	Unknown	0		Test	Cf02690456_g1	Test	13.7534	101.597	1	Pass	0.00909582	13.434	15.3124	1	Pass	0.0190134	Chip01
S006-A03	BF083-003-1223_041	Unknown	0		Test	Cf02690456_g1	Test	13.4591	129.195	1	Pass	0.00909582	12.9426	21.1545	1	Pass	0.0190134	Chip01
S005-A03	BF083-003-1223_033	Unknown	0		Test	Cf02690456_g1	Test	13.1709	163.468	1	Pass	0.00909582	12.6887	24.999	1	Pass	0.0190134	Chip01
S004-A03	BF083-003-1223_025	Unknown	0		Test	Cf02690456_g1	Test	13.5931	115.804	1	Pass	0.00909582	13.0894	19.2069	1	Pass	0.0190134	Chip01
S013-A03	BF083-003-1223_049	Unknown	0		Test	Cf02690456_g1	Test	13.6856	107.383	1	Pass	0.00909582	13.0566	19.6257	1	Pass	0.0190134	Chip01
S014-A03	BF083-003-1223_057	Unknown	0		Test	Cf02690456_g1	Test	14.3003	65.0106	1	Pass	0.00909582	13.6556	13.2357	1	Pass	0.0190134	Chip01
S015-A03	BF083-003-1223_065	Unknown	0		Test	Cf02690456_g1	Test	13.2122	158.046	1	Pass	0.00909582	12.6826	25.1	1	Pass	0.0190134	Chip01
S018-A03	BF083-003-1223_089	Unknown	0		Test	Cf02690456_g1	Test	14.1071	76.1196	0.98731	Pass	0.00909582	13.5811	13.9003	1	Pass	0.0190134	Chip01
S017-A03	BF083-003-1223_081	Unknown	0		Test	Cf02690456_g1	Test	13.3871	137.022	0.992572	Pass	0.00909582	12.952	21.0241	1	Pass	0.0190134	Chip01
S016-A03	BF083-003-1223_073	Unknown	0		Test	Cf02690456_g1	Test	13.5074	124.196	1	Pass	0.00909582	13.0309	19.9603	1	Pass	0.0190134	Chip01
S025-A03	BF083-003-1223_002	Unknown	0		Test	Cf02690456_g1	Test	13.8934	90.6297	1	Pass	0.00909582	13.3665	16.0068	1	Pass	0.0190134	Chip01
S026-A03	BF083-003-1223_010	Unknown	0		Test	Cf02690456_g1	Test	14.2324	68.713	1	Pass	0.00909582	13.5618	14.0778	1	Pass	0.0190134	Chip01
S027-A03	BF083-003-1223_018	Unknown	0		Test	Cf02690456_g1	Test	14.3658	61.6258	1	Pass	0.00909582	13.6787	13.0354	1	Pass	0.0190134	Chip01
S030-A03	BF083-003-1223_042	Unknown	0		Test	Cf02690456_g1	Test	14.1332	74.5143	0.967545	Pass	0.00909582	13.6031	13.7001	1	Pass	0.0190134	Chip01
S029-A03	BF083-003-1223_034	Unknown	0		Test	Cf02690456_g1	Test	14.4333	58.3196	1	Pass	0.00909582	13.8329	11.7785	1	Pass	0.0190134	Chip01
S028-A03	BF083-003-1223_026	Unknown	0		Test	Cf02690456_g1	Test	14.1054	76.222	0.937051	Pass	0.00909582	13.6523	13.2638	1	Pass	0.0190134	Chip01
S037-A03	BF083-003-1223_050	Unknown	0		Test	Cf02690456_g1	Test	14.8423	41.7645	1	Pass	0.00909582	14.2441	8.98711	1	Pass	0.0190134	Chip01
S038-A03	BF083-003-1223_058	Unknown	0		Test	Cf02690456_g1	Test	13.7319	103.4	1	Pass	0.00909582	13.2714	17.0405	1	Pass	0.0190134	Chip01
S039-A03	BF083-003-1223_066	Unknown	0		Test	Cf02690456_g1	Test	13.6323	112.161	1	Pass	0.00909582	13.1276	18.7308	1	Pass	0.0190134	Chip01
S042-A03	BF083-003-1223_090	Unknown	0		Test	Cf02690456_g1	Test	14.02	81.724	0.963171	Pass	0.00909582	13.5236	14.4355	1	Pass	0.0190134	Chip01
S041-A03	BF083-003-1223_082	Unknown	0		Test	Cf02690456_g1	Test	13.4665	128.419	1	Pass	0.00909582	12.881	22.0292	1	Pass	0.0190134	Chip01
S040-A03	BF083-003-1223_074	Unknown	0		Test	Cf02690456_g1	Test	13.4677	128.29	1	Pass	0.00909582	12.8619	22.3074	1	Pass	0.0190134	Chip01
S049-A03	BF083-003-1223_003	Unknown	0		Test	Cf02690456_g1	Test	13.9411	87.1668	1	Pass	0.00909582	13.4284	15.3688	1	Pass	0.0190134	Chip01
S050-A03	BF083-003-1223_011	Unknown	0		Test	Cf02690456_g1	Test	14.2731	66.4669	0.990177	Pass	0.00909582	13.6619	13.1802	1	Pass	0.0190134	Chip01
S051-A03	BF083-003-1223_019	Unknown	0		Test	Cf02690456_g1	Test	14.6193	50.1041	1	Pass	0.00909582	13.9659	10.7921	1	Pass	0.0190134	Chip01
S054-A03	BF083-003-1223_043	Unknown	0		Test	Cf02690456_g1	Test	14.3071	64.6502	0.995287	Pass	0.00909582	13.6786	13.0368	1	Pass	0.0190134	Chip01
S053-A03	BF083-003-1223_035	Unknown	0		Test	Cf02690456_g1	Test	14.0596	79.1241	0.944024	Pass	0.00909582	13.6243	13.5106	1	Pass	0.0190134	Chip01
S052-A03	BF083-003-1223_027	Unknown	0		Test	Cf02690456_g1	Test	14.9092	39.5438	1	Pass	0.00909582	14.3882	8.17479	1	Pass	0.0190134	Chip01
S061-A03	BF083-003-1223_051	Unknown	0		Test	Cf02690456_g1	Test	14.1285	74.8001	0.968994	Pass	0.00909582	13.5662	14.0372	1	Pass	0.0190134	Chip01
S062-A03	BF083-003-1223_059	Unknown	0		Test	Cf02690456_g1	Test	13.5943	115.692	1	Pass	0.00909582	13.0844	19.2706	1	Pass	0.0190134	Chip01
S063-A03	BF083-003-1223_067	Unknown	0		Test	Cf02690456_g1	Test	13.2943	147.802	0.974339	Pass	0.00909582	12.903	21.7126	1	Pass	0.0190134	Chip01
S066-A03	BF083-003-1223_091	Unknown	0		Test	Cf02690456_g1	Test	14.2499	67.7429	0.958783	Pass	0.00909582	13.7655	12.3124	1	Pass	0.0190134	Chip01
S065-A03	BF083-003-1223_083	Unknown	0		Test	Cf02690456_g1	Test	13.642	111.278	1	Pass	0.00909582	13.1004	19.069	1	Pass	0.0190134	Chip01
S064-A03	BF083-003-1223_075	Unknown	0		Test	Cf02690456_g1	Test	13.6253	112.798	1	Pass	0.00909582	13.0693	19.4628	1	Pass	0.0190134	Chip01
S073-A03	BF083-003-1223_004	Unknown	0		Test	Cf02690456_g1	Test	14.0216	81.6181	0.939369	Pass	0.00909582	13.5903	13.8157	1	Pass	0.0190134	Chip01
S074-A03	BF083-003-1223_012	Unknown	0		Test	Cf02690456_g1	Test	14.3603	61.9032	0.985359	Pass	0.00909582	13.8055	11.9929	1	Pass	0.0190134	Chip01
S075-A03	BF083-003-1223_020	Unknown	0		Test	Cf02690456_g1	Test	14.228	68.9643	0.960415	Pass	0.00909582	13.7383	12.5346	1	Pass	0.0190134	Chip01
S078-A03	BF083-003-1223_044	Unknown	0		Test	Cf02690456_g1	Test	14.2884	65.6457	0.968938	Pass	0.00909582	13.8313	11.7912	1	Pass	0.0190134	Chip01
S077-A03	BF083-003-1223_036	Unknown	0		Test	Cf02690456_g1	Test	14.6988	46.9528	1	Pass	0.00909582	14.1332	9.66734	1	Pass	0.0190134	Chip01
S076-A03	BF083-003-1223_028	Unknown	0		Test	Cf02690456_g1	Test	14.0873	77.3577	0.951526	Pass	0.00909582	13.6205	13.5445	1	Pass	0.0190134	Chip01
S085-A03	BF083-003-1223_052	Unknown	0		Test	Cf02690456_g1	Test	14.1965	70.7601	0.981307	Pass	0.00909582	13.6072	13.6632	1	Pass	0.0190134	Chip01
S086-A03	BF083-003-1223_060	Unknown	0		Test	Cf02690456_g1	Test	13.8423	94.4901	1	Pass	0.00909582	13.2073	17.7742	1	Pass	0.0190134	Chip01
S087-A03	BF083-003-1223_068	Unknown	0		Test	Cf02690456_g1	Test	13.3684	139.124	0.999384	Pass	0.00909582	12.7739	23.6373	1	Pass	0.0190134	Chip01
S090-A03	BF083-003-1223_092	Unknown	0		Test	Cf02690456_g1	Test	14.5249	54.1163	0.994605	Pass	0.00909582	13.8184	11.891	1	Pass	0.0190134	Chip01
S089-A03	BF083-003-1223_084	Unknown	0		Test	Cf02690456_g1	Test	13.7872	98.8317	1	Pass	0.00909582	13.1991	17.8703	1	Pass	0.0190134	Chip01
S088-A03	BF083-003-1223_076	Unknown	0		Test	Cf02690456_g1	Test	13.4929	125.677	0.998056	Pass	0.00909582	13.0541	19.6584	1	Pass	0.0190134	Chip01
S100-A03	BF083-003-1223_029	Unknown	0		Test	Cf02690456_g1	Test	14.0878	77.3233	0.933582	Pass	0.00909582	13.6283	13.4749	1	Pass	0.0190134	Chip01
S101-A03	BF083-003-1223_037	Unknown	0		Test	Cf02690456_g1	Test	14.1538	73.2708	0.956532	Pass	0.00909582	13.6105	13.6341	1	Pass	0.0190134	Chip01
S102-A03	BF083-003-1223_045	Unknown	0		Test	Cf02690456_g1	Test	15.0602	34.9553	0.973858	Pass	0.00909582	14.5161	7.51483	1	Pass	0.0190134	Chip01
S099-A03	BF083-003-1223_021	Unknown	0		Test	Cf02690456_g1	Test	13.8155	96.5791	1	Pass	0.00909582	13.4331	15.3207	1	Pass	0.0190134	Chip01
S098-A03	BF083-003-1223_013	Unknown	0		Test	Cf02690456_g1	Test	13.8162	96.5234	1	Pass	0.00909582	13.3136	16.5736	1	Pass	0.0190134	Chip01
S097-A03	BF083-003-1223_005	Unknown	0		Test	Cf02690456_g1	Test	13.9678	85.2821	1	Pass	0.00909582	13.4215	15.4384	1	Pass	0.0190134	Chip01
S112-A03	BF083-003-1223_077	Unknown	0		Test	Cf02690456_g1	Test	13.3464	141.651	0.988435	Pass	0.00909582	12.8622	22.3027	1	Pass	0.0190134	Chip01
S113-A03	BF083-003-1223_085	Unknown	0		Test	Cf02690456_g1	Test	13.808	97.1747	1	Pass	0.00909582	13.3396	16.2932	1	Pass	0.0190134	Chip01
S114-A03	BF083-003-1223_093	Unknown	0		Test	Cf02690456_g1	Test	14.4455	57.74	0.979487	Pass	0.00909582	13.8434	11.6972	1	Pass	0.0190134	Chip01
S111-A03	BF083-003-1223_069	Unknown	0		Test	Cf02690456_g1	Test	13.3271	143.903	0.982086	Pass	0.00909582	12.7859	23.4517	1	Pass	0.0190134	Chip01
S110-A03	BF083-003-1223_061	Unknown	0		Test	Cf02690456_g1	Test	14.1941	70.8952	0.93881	Pass	0.00909582	13.6687	13.1216	1	Pass	0.0190134	Chip01
S109-A03	BF083-003-1223_053	Unknown	0		Test	Cf02690456_g1	Test	15.4705	25.0068	0.975245	Pass	0.00909582	14.8868	5.88902	1	Pass	0.0190134	Chip01
S124-A03	BF083-003-1223_030	Unknown	0		Test	Cf02690456_g1	Test	13.8882	91.009	1	Pass	0.00909582	13.2912	16.8197	1	Pass	0.0190134	Chip01
S125-A03	BF083-003-1223_038	Unknown	0		Test	Cf02690456_g1	Test	14.2212	69.3473	0.979325	Pass	0.00909582	13.6611	13.1879	1	Pass	0.0190134	Chip01
S126-A03	BF083-003-1223_046	Unknown	0		Test	Cf02690456_g1	Test	14.6	50.897	1	Pass	0.00909582	13.9863	10.6478	1	Pass	0.0190134	Chip01
S123-A03	BF083-003-1223_022	Unknown	0		Test	Cf02690456_g1	Test	13.9583	85.9496	1	Pass	0.00909582	13.4405	15.2466	1	Pass	0.0190134	Chip01
S122-A03	BF083-003-1223_014	Unknown	0		Test	Cf02690456_g1	Test	13.9203	88.6597	1	Pass	0.00909582	13.2334	17.4717	1	Pass	0.0190134	Chip01
S121-A03	BF083-003-1223_006	Unknown	0		Test	Cf02690456_g1	Test	14.0263	81.3054	0.948004	Pass	0.00909582	13.3458	16.2263	1	Pass	0.0190134	Chip01
S136-A03	BF083-003-1223_078	Unknown	0		Test	Cf02690456_g1	Test	13.4608	129.02	0.99219	Pass	0.00909582	12.9817	20.6176	1	Pass	0.0190134	Chip01
S137-A03	BF083-003-1223_086	Unknown	0		Test	Cf02690456_g1	Test	13.3922	136.447	0.986831	Pass	0.00909582	12.781	23.527	1	Pass	0.0190134	Chip01
S138-A03	BF083-003-1223_094	Unknown	0		Test	Cf02690456_g1	Test	14.3546	62.1918	0.993466	Pass	0.00909582	13.6112	13.6276	1	Pass	0.0190134	Chip01
S135-A03	BF083-003-1223_070	Unknown	0		Test	Cf02690456_g1	Test	13.5737	117.658	1	Pass	0.00909582	12.9689	20.7917	1	Pass	0.0190134	Chip01
S134-A03	BF083-003-1223_062	Unknown	0		Test	Cf02690456_g1	Test	13.6287	112.49	1	Pass	0.00909582	13.0566	19.6266	1	Pass	0.0190134	Chip01
S133-A03	BF083-003-1223_054	Unknown	0		Test	Cf02690456_g1	Test	14.2476	67.8673	0.980034	Pass	0.00909582	13.5837	13.8758	1	Pass	0.0190134	Chip01
S148-A03	BF083-003-1223_031	Unknown	0		Test	Cf02690456_g1	Test	14.2823	65.9729	0.978564	Pass	0.00909582	13.5808	13.9027	1	Pass	0.0190134	Chip01
S149-A03	BF083-003-1223_039	Unknown	0		Test	Cf02690456_g1	Test	14.318	64.076	0.962295	Pass	0.00909582	13.8971	11.2915	1	Pass	0.0190134	Chip01
S150-A03	BF083-003-1223_047	Unknown	0		Test	Cf02690456_g1	Test	14.5714	52.0992	1	Pass	0.00909582	13.9343	11.0183	1	Pass	0.0190134	Chip01
S147-A03	BF083-003-1223_023	Unknown	0		Test	Cf02690456_g1	Test	13.9806	84.4008	1	Pass	0.00909582	13.3011	16.7113	1	Pass	0.0190134	Chip01
S146-A03	BF083-003-1223_015	Unknown	0		Test	Cf02690456_g1	Test	13.8315	95.3208	1	Pass	0.00909582	13.2053	17.7973	1	Pass	0.0190134	Chip01
S145-A03	BF083-003-1223_007	Unknown	0		Test	Cf02690456_g1	Test	14.0096	82.4265	0.936251	Pass	0.00909582	13.3045	16.6739	1	Pass	0.0190134	Chip01
S160-A03	BF083-003-1223_079	Unknown	0		Test	Cf02690456_g1	Test	13.7396	102.75	1	Pass	0.00909582	13.1924	17.9493	1	Pass	0.0190134	Chip01
S161-A03	BF083-003-1223_087	Unknown	0		Test	Cf02690456_g1	Test	13.6998	106.146	1	Pass	0.00909582	13.1479	18.4825	1	Pass	0.0190134	Chip01
S162-A03	BF083-003-1223_095	Unknown	0		Test	Cf02690456_g1	Test	13.9386	87.3397	1	Pass	0.00909582	13.2978	16.7466	1	Pass	0.0190134	Chip01
S159-A03	BF083-003-1223_071	Unknown	0		Test	Cf02690456_g1	Test	13.88	91.6214	1	Pass	0.00909582	13.2461	17.3267	1	Pass	0.0190134	Chip01
S158-A03	BF083-003-1223_063	Unknown	0		Test	Cf02690456_g1	Test	14.5257	54.0812	1	Pass	0.00909582	13.8264	11.8292	1	Pass	0.0190134	Chip01
S157-A03	BF083-003-1223_055	Unknown	0		Test	Cf02690456_g1	Test	14.6422	49.1735	1	Pass	0.00909582	13.8718	11.4806	1	Pass	0.0190134	Chip01
S172-A03	BF083-003-1223_032	Unknown	0		Test	Cf02690456_g1	Test	13.8851	91.245	1	Pass	0.00909582	13.4083	15.5735	1	Pass	0.0190134	Chip01
S173-A03	BF083-003-1223_040	Unknown	0		Test	Cf02690456_g1	Test	14.3593	61.9539	0.972871	Pass	0.00909582	13.7191	12.6943	1	Pass	0.0190134	Chip01
S174-A03	BF083-003-1223_048	Unknown	0		Test	Cf02690456_g1	Test	14.4347	58.2525	0.974686	Pass	0.00909582	13.5805	13.905	1	Pass	0.0190134	Chip01
S171-A03	BF083-003-1223_024	Unknown	0		Test	Cf02690456_g1	Test	14.3574	62.0486	0.981345	Pass	0.00909582	13.7738	12.2453	1	Pass	0.0190134	Chip01
S170-A03	BF083-003-1223_016	Unknown	0		Test	Cf02690456_g1	Test	14.0185	81.8244	0.922359	Pass	0.00909582	13.4878	14.7793	1	Pass	0.0190134	Chip01
S169-A03	BF083-003-1223_008	Unknown	0		Test	Cf02690456_g1	Test	14.4155	59.1724	0.997479	Pass	0.00909582	13.8045	12.0008	1	Pass	0.0190134	Chip01
S184-A03	BF083-003-1223_080	Unknown	0		Test	Cf02690456_g1	Test	13.7604	101.018	1	Pass	0.00909582	13.1068	18.9886	1	Pass	0.0190134	Chip01
S185-A03	BF083-003-1223_088	Unknown	0		Test	Cf02690456_g1	Test	13.6191	113.376	1	Pass	0.00909582	12.9531	21.0087	1	Pass	0.0190134	Chip01
S186-A03	BF083-003-1223_096	Unknown	0		Test	Cf02690456_g1	Test	14.2759	66.3199	0.965182	Pass	0.00909582	13.6085	13.6518	1	Pass	0.0190134	Chip01
S183-A03	BF083-003-1223_072	Unknown	0		Test	Cf02690456_g1	Test	14.0044	82.7759	0.918124	Pass	0.00909582	13.26	17.1691	1	Pass	0.0190134	Chip01
S182-A03	BF083-003-1223_064	Unknown	0		Test	Cf02690456_g1	Test	13.7217	104.266	1	Pass	0.00909582	13.0152	20.1675	1	Pass	0.0190134	Chip01
S181-A03	BF083-003-1223_056	Unknown	0		Test	Cf02690456_g1	Test	13.8708	92.3157	1	Pass	0.00909582	13.269	17.0668	1	Pass	0.0190134	Chip01
S001-A24	BF083-003-1223_001	Unknown	0		Test	Cf02701454_u1	Test	26.3167	0.00356596	0.587821	Flag	0.00909582	24.9074	28.7076	1	Pass	0.0190134	Chip01
S002-A24	BF083-003-1223_009	Unknown	0		Test	Cf02701454_u1	Test	27.9729	0.000922464	0.484102	Flag	0.00909582	26.1257	11.7256	0.732694	Pass	0.0190134	Chip01
S003-A24	BF083-003-1223_017	Unknown	0		Test	Cf02701454_u1	Test	28.4543	0.000622633	0.599156	Flag	0.00909582	27.1723	5.43304	0.875059	Pass	0.0190134	Chip01
S006-A24	BF083-003-1223_041	Unknown	0		Test	Cf02701454_u1	Test	27.6643	0.00118676	0.636068	Flag	0.00909582	26.5073	8.85781	0.946643	Pass	0.0190134	Chip01
S005-A24	BF083-003-1223_033	Unknown	0		Test	Cf02701454_u1	Test	24.9872	0.0105584	0.656481	Pass	0.00909582	23.5583	77.3791	0.937671	Pass	0.0190134	Chip01
S004-A24	BF083-003-1223_025	Unknown	0		Test	Cf02701454_u1	Test	25.5911	0.00644875	0.626129	Flag	0.00909582	24.047	54.0301	0.848266	Pass	0.0190134	Chip01
S013-A24	BF083-003-1223_049	Unknown	0		Test	Cf02701454_u1	Test	26.4904	0.00309459	0.777294	Pass	0.00909582	25.5627	17.7352	1	Pass	0.0190134	Chip01
S014-A24	BF083-003-1223_057	Unknown	0		Test	Cf02701454_u1	Test	28.8411	0.000454018	0.642421	Flag	0.00909582	27.2783	5.02595	0.890387	Pass	0.0190134	Chip01
S015-A24	BF083-003-1223_065	Unknown	0		Test	Cf02701454_u1	Test	25.9084	0.00497706	0.722835	Pass	0.00909582	24.5529	37.2532	0.981634	Pass	0.0190134	Chip01
S018-A24	BF083-003-1223_089	Unknown	0		Test	Cf02701454_u1	Test	26.393	0.00335077	0.593586	Flag	0.00909582	25.1348	24.2894	0.881262	Pass	0.0190134	Chip01
S017-A24	BF083-003-1223_081	Unknown	0		Test	Cf02701454_u1	Test	27.8184	0.00104642	0.665915	Pass	0.00909582	26.2448	10.7429	0.892836	Pass	0.0190134	Chip01
S016-A24	BF083-003-1223_073	Unknown	0		Test	Cf02701454_u1	Test	26.6724	0.00266735	0.626213	Flag	0.00909582	25.3195	21.2058	0.910427	Pass	0.0190134	Chip01
S025-A24	BF083-003-1223_002	Unknown	0		Test	Cf02701454_u1	Test	25.9513	0.00480589	0.675451	Pass	0.00909582	25.1241	24.4817	0.86023	Pass	0.0190134	Chip01
S026-A24	BF083-003-1223_010	Unknown	0		Test	Cf02701454_u1	Test	25.607	0.00636542	0.653013	Pass	0.00909582	24.7132	33.1126	1	Pass	0.0190134	Chip01
S027-A24	BF083-003-1223_018	Unknown	0		Test	Cf02701454_u1	Test	25.9588	0.0047764	0.717712	Pass	0.00909582	24.6725	34.1188	0.99868	Pass	0.0190134	Chip01
S030-A24	BF083-003-1223_042	Unknown	0		Test	Cf02701454_u1	Test	27.0918	0.00189385	0.458415	Flag	0.00909582	25.5338	18.1155	0.937011	Pass	0.0190134	Chip01
S029-A24	BF083-003-1223_034	Unknown	0		Test	Cf02701454_u1	Test	26.1009	0.00425327	0.471432	Flag	0.00909582	24.7936	31.2123	1	Pass	0.0190134	Chip01
S028-A24	BF083-003-1223_026	Unknown	0		Test	Cf02701454_u1	Test	26.1366	0.00413109	0.458901	Flag	0.00909582	24.8081	30.8818	0.96376	Pass	0.0190134	Chip01
S037-A24	BF083-003-1223_050	Unknown	0		Test	Cf02701454_u1	Test	27.6769	0.00117464	0.624221	Flag	0.00909582	26.2886	10.4023	0.890051	Pass	0.0190134	Chip01
S038-A24	BF083-003-1223_058	Unknown	0		Test	Cf02701454_u1	Test	25.8581	0.00518545	0.681241	Pass	0.00909582	24.7933	31.2197	1	Pass	0.0190134	Chip01
S039-A24	BF083-003-1223_066	Unknown	0		Test	Cf02701454_u1	Test	27.2802	0.00162385	0.535998	Flag	0.00909582	25.8872	13.9719	1	Pass	0.0190134	Chip01
S042-A24	BF083-003-1223_090	Unknown	0		Test	Cf02701454_u1	Test	27.1752	0.0017693	0.460169	Flag	0.00909582	25.6558	16.5624	0.95826	Pass	0.0190134	Chip01
S041-A24	BF083-003-1223_082	Unknown	0		Test	Cf02701454_u1	Test	28.8377	0.000455302	0.647173	Flag	0.00909582	27.2776	5.02867	0.890088	Pass	0.0190134	Chip01
S040-A24	BF083-003-1223_074	Unknown	0		Test	Cf02701454_u1	Test	26.2594	0.00373688	0.544931	Flag	0.00909582	25.2663	22.0516	0.903198	Pass	0.0190134	Chip01
S049-A24	BF083-003-1223_003	Unknown	0		Test	Cf02701454_u1	Test	25.6107	0.00634657	0.611036	Flag	0.00909582	24.1957	48.4348	0.872772	Pass	0.0190134	Chip01
S050-A24	BF083-003-1223_011	Unknown	0		Test	Cf02701454_u1	Test	26.1431	0.00410896	0.517032	Flag	0.00909582	24.9649	27.52	1	Pass	0.0190134	Chip01
S051-A24	BF083-003-1223_019	Unknown	0		Test	Cf02701454_u1	Test	25.5275	0.00679239	0.574782	Flag	0.00909582	24.0389	54.3546	0.843593	Pass	0.0190134	Chip01
S054-A24	BF083-003-1223_043	Unknown	0		Test	Cf02701454_u1	Test	25.6801	0.00599673	0.615914	Flag	0.00909582	24.2551	46.3671	0.890082	Pass	0.0190134	Chip01
S053-A24	BF083-003-1223_035	Unknown	0		Test	Cf02701454_u1	Test	28.7956	0.0004712	0.615517	Flag	0.00909582	27.2282	5.21454	0.862864	Pass	0.0190134	Chip01
S052-A24	BF083-003-1223_027	Unknown	0		Test	Cf02701454_u1	Test	26.2519	0.00375995	0.497585	Flag	0.00909582	24.6935	33.595	0.975015	Pass	0.0190134	Chip01
S061-A24	BF083-003-1223_051	Unknown	0		Test	Cf02701454_u1	Test	25.19	0.00894725	0.56477	Flag	0.00909582	24.0908	52.3201	0.869358	Pass	0.0190134	Chip01
S062-A24	BF083-003-1223_059	Unknown	0		Test	Cf02701454_u1	Test	26.9334	0.0021553	0.713723	Pass	0.00909582	25.5327	18.1301	0.962544	Pass	0.0190134	Chip01
S063-A24	BF083-003-1223_067	Unknown	0		Test	Cf02701454_u1	Test	26.1866	0.00396576	0.559167	Flag	0.00909582	24.9277	28.2836	1	Pass	0.0190134	Chip01
S066-A24	BF083-003-1223_091	Unknown	0		Test	Cf02701454_u1	Test	27.1882	0.00175054	0.527226	Flag	0.00909582	25.9211	13.6277	1	Pass	0.0190134	Chip01
S065-A24	BF083-003-1223_083	Unknown	0		Test	Cf02701454_u1	Test	26.0764	0.00433899	0.449676	Flag	0.00909582	24.6851	33.8043	0.98274	Pass	0.0190134	Chip01
S064-A24	BF083-003-1223_075	Unknown	0		Test	Cf02701454_u1	Test	25.8008	0.005434	0.637642	Flag	0.00909582	24.6084	35.7637	0.980819	Pass	0.0190134	Chip01
S073-A24	BF083-003-1223_004	Unknown	0		Test	Cf02701454_u1	Test	27.0472	0.00196406	0.460571	Flag	0.00909582	25.4444	19.3454	0.928625	Pass	0.0190134	Chip01
S074-A24	BF083-003-1223_012	Unknown	0		Test	Cf02701454_u1	Test	25.9175	0.00494031	0.667243	Pass	0.00909582	24.5533	37.2412	0.956381	Pass	0.0190134	Chip01
S075-A24	BF083-003-1223_020	Unknown	0		Test	Cf02701454_u1	Test	25.444	0.00727179	0.553205	Flag	0.00909582	24.1041	51.8087	0.851923	Pass	0.0190134	Chip01
S078-A24	BF083-003-1223_044	Unknown	0		Test	Cf02701454_u1	Test	28.1552	0.000794858	0.486023	Flag	0.00909582	26.6449	8.00562	0.971679	Pass	0.0190134	Chip01
S077-A24	BF083-003-1223_036	Unknown	0		Test	Cf02701454_u1	Test	26.6978	0.00261246	0.60028	Flag	0.00909582	25.2306	22.6372	0.874588	Pass	0.0190134	Chip01
S076-A24	BF083-003-1223_028	Unknown	0		Test	Cf02701454_u1	Test	25.8387	0.00526833	0.683056	Pass	0.00909582	24.5008	38.7054	0.942991	Pass	0.0190134	Chip01
S085-A24	BF083-003-1223_052	Unknown	0		Test	Cf02701454_u1	Test	999	-1	0	Flag	0.00909582	999	-1	0	Flag	0.0190134	Chip01
S086-A24	BF083-003-1223_060	Unknown	0		Test	Cf02701454_u1	Test	25.9262	0.0049052	0.683124	Pass	0.00909582	24.5593	37.0768	0.980721	Pass	0.0190134	Chip01
S087-A24	BF083-003-1223_068	Unknown	0		Test	Cf02701454_u1	Test	25.8772	0.00510528	0.659378	Pass	0.00909582	24.6181	35.5098	0.983393	Pass	0.0190134	Chip01
S090-A24	BF083-003-1223_092	Unknown	0		Test	Cf02701454_u1	Test	27.693	0.00115925	0.566298	Flag	0.00909582	26.1113	11.8501	0.840578	Pass	0.0190134	Chip01
S089-A24	BF083-003-1223_084	Unknown	0		Test	Cf02701454_u1	Test	26.0302	0.00450604	0.494975	Flag	0.00909582	24.8776	29.3445	1	Pass	0.0190134	Chip01
S088-A24	BF083-003-1223_076	Unknown	0		Test	Cf02701454_u1	Test	27.0032	0.00203604	0.475066	Flag	0.00909582	25.768	15.2507	1	Pass	0.0190134	Chip01
S100-A24	BF083-003-1223_029	Unknown	0		Test	Cf02701454_u1	Test	25.2759	0.00834156	0.521057	Flag	0.00909582	24.0283	54.777	0.828994	Pass	0.0190134	Chip01
S101-A24	BF083-003-1223_037	Unknown	0		Test	Cf02701454_u1	Test	27.7333	0.00112176	0.617158	Flag	0.00909582	26.3089	10.2483	0.907144	Pass	0.0190134	Chip01
S102-A24	BF083-003-1223_045	Unknown	0		Test	Cf02701454_u1	Test	25.5909	0.00644991	0.619179	Flag	0.00909582	24.2982	44.9226	0.922857	Pass	0.0190134	Chip01
S099-A24	BF083-003-1223_021	Unknown	0		Test	Cf02701454_u1	Test	24.6185	0.0142671	0.59516	Flag	0.00909582	23.3886	87.6602	0.910012	Pass	0.0190134	Chip01
S098-A24	BF083-003-1223_013	Unknown	0		Test	Cf02701454_u1	Test	24.9616	0.0107814	0.67903	Pass	0.00909582	23.5781	76.2592	0.96066	Pass	0.0190134	Chip01
S097-A24	BF083-003-1223_005	Unknown	0		Test	Cf02701454_u1	Test	25.3138	0.00808729	0.548095	Flag	0.00909582	23.9878	56.4327	1	Pass	0.0190134	Chip01
S112-A24	BF083-003-1223_077	Unknown	0		Test	Cf02701454_u1	Test	26.6396	0.00273976	0.609204	Flag	0.00909582	25.1996	23.1595	0.880564	Pass	0.0190134	Chip01
S113-A24	BF083-003-1223_085	Unknown	0		Test	Cf02701454_u1	Test	25.3894	0.00760306	0.539508	Flag	0.00909582	23.9492	58.0555	1	Pass	0.0190134	Chip01
S114-A24	BF083-003-1223_093	Unknown	0		Test	Cf02701454_u1	Test	25.7007	0.00589694	0.627255	Flag	0.00909582	24.3383	43.6153	0.894116	Pass	0.0190134	Chip01
S111-A24	BF083-003-1223_069	Unknown	0		Test	Cf02701454_u1	Test	26.4947	0.00308363	0.567682	Flag	0.00909582	25.1346	24.2929	0.867766	Pass	0.0190134	Chip01
S110-A24	BF083-003-1223_061	Unknown	0		Test	Cf02701454_u1	Test	29.3745	0.00029373	0.509117	Flag	0.00909582	27.7903	3.44977	0.977345	Pass	0.0190134	Chip01
S109-A24	BF083-003-1223_053	Unknown	0		Test	Cf02701454_u1	Test	29.7112	0.000223138	0.563523	Flag	0.00909582	27.9488	3.07033	1	Pass	0.0190134	Chip01
S124-A24	BF083-003-1223_030	Unknown	0		Test	Cf02701454_u1	Test	24.3997	0.0170572	0.560205	Flag	0.00909582	22.8395	131.243	1	Pass	0.0190134	Chip01
S125-A24	BF083-003-1223_038	Unknown	0		Test	Cf02701454_u1	Test	25.3499	0.00785237	0.53496	Flag	0.00909582	23.9693	57.2071	1	Pass	0.0190134	Chip01
S126-A24	BF083-003-1223_046	Unknown	0		Test	Cf02701454_u1	Test	25.3527	0.00783454	0.573272	Flag	0.00909582	23.9428	58.3315	1	Pass	0.0190134	Chip01
S123-A24	BF083-003-1223_022	Unknown	0		Test	Cf02701454_u1	Test	27.2204	0.00170517	0.468041	Flag	0.00909582	25.6865	16.193	0.98816	Pass	0.0190134	Chip01
S122-A24	BF083-003-1223_014	Unknown	0		Test	Cf02701454_u1	Test	27.2939	0.00160577	0.487869	Flag	0.00909582	25.7526	15.4251	1	Pass	0.0190134	Chip01
S121-A24	BF083-003-1223_006	Unknown	0		Test	Cf02701454_u1	Test	25.3613	0.0077799	0.546208	Flag	0.00909582	24.0211	55.0688	0.840358	Pass	0.0190134	Chip01
S136-A24	BF083-003-1223_078	Unknown	0		Test	Cf02701454_u1	Test	26.9856	0.00206544	0.579537	Flag	0.00909582	25.4582	19.1513	0.878037	Pass	0.0190134	Chip01
S137-A24	BF083-003-1223_086	Unknown	0		Test	Cf02701454_u1	Test	26.3041	0.00360288	0.516245	Flag	0.00909582	24.8657	29.6022	1	Pass	0.0190134	Chip01
S138-A24	BF083-003-1223_094	Unknown	0		Test	Cf02701454_u1	Test	26.4647	0.00316021	0.58848	Flag	0.00909582	25.1251	24.4633	0.886459	Pass	0.0190134	Chip01
S135-A24	BF083-003-1223_070	Unknown	0		Test	Cf02701454_u1	Test	26.7869	0.00242922	0.640465	Flag	0.00909582	25.4695	18.993	0.938189	Pass	0.0190134	Chip01
S134-A24	BF083-003-1223_062	Unknown	0		Test	Cf02701454_u1	Test	25.6458	0.00616686	0.621215	Flag	0.00909582	24.2847	45.3687	0.908873	Pass	0.0190134	Chip01
S133-A24	BF083-003-1223_054	Unknown	0		Test	Cf02701454_u1	Test	27.0492	0.00196086	0.462066	Flag	0.00909582	25.7002	16.0307	1	Pass	0.0190134	Chip01
S148-A24	BF083-003-1223_031	Unknown	0		Test	Cf02701454_u1	Test	24.8627	0.0116884	0.632312	Flag	0.00909582	23.6694	71.3099	0.978159	Pass	0.0190134	Chip01
S149-A24	BF083-003-1223_039	Unknown	0		Test	Cf02701454_u1	Test	26.6306	0.00275978	0.626829	Flag	0.00909582	25.3669	20.4795	0.923096	Pass	0.0190134	Chip01
S150-A24	BF083-003-1223_047	Unknown	0		Test	Cf02701454_u1	Test	999	-1	0	Flag	0.00909582	999	-1	0	Flag	0.0190134	Chip01
S147-A24	BF083-003-1223_023	Unknown	0		Test	Cf02701454_u1	Test	25.0523	0.0100119	0.434448	Flag	0.00909582	23.5632	77.1041	0.941784	Pass	0.0190134	Chip01
S146-A24	BF083-003-1223_015	Unknown	0		Test	Cf02701454_u1	Test	25.777	0.00554078	0.636938	Flag	0.00909582	24.4514	40.1367	0.929373	Pass	0.0190134	Chip01
S145-A24	BF083-003-1223_007	Unknown	0		Test	Cf02701454_u1	Test	24.8791	0.0115324	0.66172	Pass	0.00909582	23.5414	78.3494	0.947244	Pass	0.0190134	Chip01
S160-A24	BF083-003-1223_079	Unknown	0		Test	Cf02701454_u1	Test	25.031	0.0101877	0.474389	Flag	0.00909582	23.749	67.2595	0.992686	Pass	0.0190134	Chip01
S161-A24	BF083-003-1223_087	Unknown	0		Test	Cf02701454_u1	Test	25.1021	0.00961298	0.457424	Flag	0.00909582	23.7064	69.4016	0.97223	Pass	0.0190134	Chip01
S162-A24	BF083-003-1223_095	Unknown	0		Test	Cf02701454_u1	Test	26.9194	0.00218019	0.630953	Flag	0.00909582	25.4496	19.2721	0.905843	Pass	0.0190134	Chip01
S159-A24	BF083-003-1223_071	Unknown	0		Test	Cf02701454_u1	Test	26.8168	0.00237058	0.68113	Pass	0.00909582	25.3847	20.2134	0.922965	Pass	0.0190134	Chip01
S158-A24	BF083-003-1223_063	Unknown	0		Test	Cf02701454_u1	Test	27.7541	0.00110283	0.631996	Flag	0.00909582	26.2865	10.4186	0.889283	Pass	0.0190134	Chip01
S157-A24	BF083-003-1223_055	Unknown	0		Test	Cf02701454_u1	Test	25.963	0.00476018	0.706936	Pass	0.00909582	24.9234	28.3719	1	Pass	0.0190134	Chip01
S172-A24	BF083-003-1223_032	Unknown	0		Test	Cf02701454_u1	Test	999	-1	0	Flag	0.00909582	27.9315	3.10967	0.815247	Pass	0.0190134	Chip01
S173-A24	BF083-003-1223_040	Unknown	0		Test	Cf02701454_u1	Test	26.6567	0.00270167	0.621339	Flag	0.00909582	25.3866	20.1858	0.927824	Pass	0.0190134	Chip01
S174-A24	BF083-003-1223_048	Unknown	0		Test	Cf02701454_u1	Test	28.8886	0.000436748	0.636375	Flag	0.00909582	27.4445	4.44788	0.910934	Pass	0.0190134	Chip01
S171-A24	BF083-003-1223_024	Unknown	0		Test	Cf02701454_u1	Test	25.3174	0.00806321	0.520526	Flag	0.00909582	24.1067	51.7117	0.846949	Pass	0.0190134	Chip01
S170-A24	BF083-003-1223_016	Unknown	0		Test	Cf02701454_u1	Test	25.5987	0.00640879	0.578041	Flag	0.00909582	24.2475	46.6279	0.874161	Pass	0.0190134	Chip01
S169-A24	BF083-003-1223_008	Unknown	0		Test	Cf02701454_u1	Test	25.5294	0.0067822	0.598305	Flag	0.00909582	24.1546	49.9236	0.877221	Pass	0.0190134	Chip01
S184-A24	BF083-003-1223_080	Unknown	0		Test	Cf02701454_u1	Test	28.8926	0.000435328	0.669452	Pass	0.00909582	27.3122	4.90231	0.894434	Pass	0.0190134	Chip01
S185-A24	BF083-003-1223_088	Unknown	0		Test	Cf02701454_u1	Test	25.9269	0.00490253	0.621491	Flag	0.00909582	24.4556	40.0131	0.905079	Pass	0.0190134	Chip01
S186-A24	BF083-003-1223_096	Unknown	0		Test	Cf02701454_u1	Test	27.6607	0.00119022	0.64004	Flag	0.00909582	26.375	9.76185	0.913949	Pass	0.0190134	Chip01
S183-A24	BF083-003-1223_072	Unknown	0		Test	Cf02701454_u1	Test	26.4593	0.00317425	0.671093	Pass	0.00909582	25.0439	25.9681	0.916244	Pass	0.0190134	Chip01
S182-A24	BF083-003-1223_064	Unknown	0		Test	Cf02701454_u1	Test	26.9277	0.00216537	0.655659	Pass	0.00909582	25.3621	20.5519	0.902764	Pass	0.0190134	Chip01
S181-A24	BF083-003-1223_056	Unknown	0		Test	Cf02701454_u1	Test	26.6282	0.00276523	0.598475	Flag	0.00909582	25.216	22.8819	0.876845	Pass	0.0190134	Chip01
S001-A01	BF083-003-1223_001	Unknown	0		Test	Cf02622425_m1	Test	15.5956	22.5777	1	Pass	0.00909582	15.1825	15.7232	1	Pass	0.0190134	Chip01
S002-A01	BF083-003-1223_009	Unknown	0		Test	Cf02622425_m1	Test	15.4028	26.4281	1	Pass	0.00909582	14.889	19.1162	1	Pass	0.0190134	Chip01
S003-A01	BF083-003-1223_017	Unknown	0		Test	Cf02622425_m1	Test	15.5662	23.1272	1	Pass	0.00909582	15.2064	15.476	1	Pass	0.0190134	Chip01
S006-A01	BF083-003-1223_041	Unknown	0		Test	Cf02622425_m1	Test	15.1841	31.5944	0.968402	Pass	0.00909582	14.7969	20.3247	1	Pass	0.0190134	Chip01
S005-A01	BF083-003-1223_033	Unknown	0		Test	Cf02622425_m1	Test	15.0747	34.5442	0.953422	Pass	0.00909582	14.5587	23.817	1	Pass	0.0190134	Chip01
S004-A01	BF083-003-1223_025	Unknown	0		Test	Cf02622425_m1	Test	15.1489	32.5145	0.968738	Pass	0.00909582	14.7978	20.3125	1	Pass	0.0190134	Chip01
S013-A01	BF083-003-1223_049	Unknown	0		Test	Cf02622425_m1	Test	15.0408	35.5151	0.958455	Pass	0.00909582	14.59	23.3266	1	Pass	0.0190134	Chip01
S014-A01	BF083-003-1223_057	Unknown	0		Test	Cf02622425_m1	Test	15.7002	20.7293	1	Pass	0.00909582	15.1925	15.619	1	Pass	0.0190134	Chip01
S015-A01	BF083-003-1223_065	Unknown	0		Test	Cf02622425_m1	Test	14.3548	62.1776	0.968904	Pass	0.00909582	14.0797	32.7608	1	Pass	0.0190134	Chip01
S018-A01	BF083-003-1223_089	Unknown	0		Test	Cf02622425_m1	Test	15.6415	21.7477	1	Pass	0.00909582	15.073	16.9123	1	Pass	0.0190134	Chip01
S017-A01	BF083-003-1223_081	Unknown	0		Test	Cf02622425_m1	Test	15.2093	30.9491	0.978832	Pass	0.00909582	14.6636	22.2115	1	Pass	0.0190134	Chip01
S016-A01	BF083-003-1223_073	Unknown	0		Test	Cf02622425_m1	Test	14.4004	59.9089	0.962214	Pass	0.00909582	14.2226	29.7888	1	Pass	0.0190134	Chip01
S025-A01	BF083-003-1223_002	Unknown	0		Test	Cf02622425_m1	Test	15.032	35.7697	0.941185	Pass	0.00909582	14.7998	20.285	1	Pass	0.0190134	Chip01
S026-A01	BF083-003-1223_010	Unknown	0		Test	Cf02622425_m1	Test	15.2767	29.2924	0.963646	Pass	0.00909582	14.9995	17.7606	1	Pass	0.0190134	Chip01
S027-A01	BF083-003-1223_018	Unknown	0		Test	Cf02622425_m1	Test	15.3976	26.5396	0.966023	Pass	0.00909582	15.1999	15.5425	1	Pass	0.0190134	Chip01
S030-A01	BF083-003-1223_042	Unknown	0		Test	Cf02622425_m1	Test	15.6884	20.9305	1	Pass	0.00909582	15.1641	15.917	1	Pass	0.0190134	Chip01
S029-A01	BF083-003-1223_034	Unknown	0		Test	Cf02622425_m1	Test	15.5645	23.1592	0.984287	Pass	0.00909582	15.1895	15.6509	1	Pass	0.0190134	Chip01
S028-A01	BF083-003-1223_026	Unknown	0		Test	Cf02622425_m1	Test	15.6512	21.5756	0.997846	Pass	0.00909582	15.1611	15.9497	1	Pass	0.0190134	Chip01
S037-A01	BF083-003-1223_050	Unknown	0		Test	Cf02622425_m1	Test	15.8081	18.9815	1	Pass	0.00909582	15.4138	13.4803	1	Pass	0.0190134	Chip01
S038-A01	BF083-003-1223_058	Unknown	0		Test	Cf02622425_m1	Test	15.0011	36.6839	0.938026	Pass	0.00909582	14.6565	22.316	1	Pass	0.0190134	Chip01
S039-A01	BF083-003-1223_066	Unknown	0		Test	Cf02622425_m1	Test	14.7735	44.176	1	Pass	0.00909582	14.4292	25.9621	1	Pass	0.0190134	Chip01
S042-A01	BF083-003-1223_090	Unknown	0		Test	Cf02622425_m1	Test	15.3531	27.5209	0.965857	Pass	0.00909582	15.1313	16.2692	1	Pass	0.0190134	Chip01
S041-A01	BF083-003-1223_082	Unknown	0		Test	Cf02622425_m1	Test	14.509	54.8245	0.993443	Pass	0.00909582	14.0868	32.6066	1	Pass	0.0190134	Chip01
S040-A01	BF083-003-1223_074	Unknown	0		Test	Cf02622425_m1	Test	14.349	62.4748	0.988004	Pass	0.00909582	13.9619	35.4344	1	Pass	0.0190134	Chip01
S049-A01	BF083-003-1223_003	Unknown	0		Test	Cf02622425_m1	Test	15.346	27.6823	0.987958	Pass	0.00909582	14.8746	19.3004	1	Pass	0.0190134	Chip01
S050-A01	BF083-003-1223_011	Unknown	0		Test	Cf02622425_m1	Test	15.3813	26.8946	0.972701	Pass	0.00909582	15.0103	17.6333	1	Pass	0.0190134	Chip01
S051-A01	BF083-003-1223_019	Unknown	0		Test	Cf02622425_m1	Test	15.9414	17.0241	1	Pass	0.00909582	15.4972	12.7518	1	Pass	0.0190134	Chip01
S054-A01	BF083-003-1223_043	Unknown	0		Test	Cf02622425_m1	Test	15.6045	22.4138	1	Pass	0.00909582	15.2603	14.9302	1	Pass	0.0190134	Chip01
S053-A01	BF083-003-1223_035	Unknown	0		Test	Cf02622425_m1	Test	15.4845	24.7209	0.995153	Pass	0.00909582	15.1445	16.1269	1	Pass	0.0190134	Chip01
S052-A01	BF083-003-1223_027	Unknown	0		Test	Cf02622425_m1	Test	15.9177	17.3575	1	Pass	0.00909582	15.5496	12.3148	1	Pass	0.0190134	Chip01
S061-A01	BF083-003-1223_051	Unknown	0		Test	Cf02622425_m1	Test	15.4045	26.3901	1	Pass	0.00909582	14.8576	19.5199	1	Pass	0.0190134	Chip01
S062-A01	BF083-003-1223_059	Unknown	0		Test	Cf02622425_m1	Test	14.9753	37.4672	1	Pass	0.00909582	14.5485	23.9791	1	Pass	0.0190134	Chip01
S063-A01	BF083-003-1223_067	Unknown	0		Test	Cf02622425_m1	Test	14.5932	51.1832	1	Pass	0.00909582	14.256	29.1333	1	Pass	0.0190134	Chip01
S066-A01	BF083-003-1223_091	Unknown	0		Test	Cf02622425_m1	Test	15.3357	27.9149	0.960837	Pass	0.00909582	14.9422	18.451	1	Pass	0.0190134	Chip01
S065-A01	BF083-003-1223_083	Unknown	0		Test	Cf02622425_m1	Test	14.739	45.4389	1	Pass	0.00909582	14.3	28.2935	1	Pass	0.0190134	Chip01
S064-A01	BF083-003-1223_075	Unknown	0		Test	Cf02622425_m1	Test	14.5352	53.663	1	Pass	0.00909582	14.0991	32.3419	1	Pass	0.0190134	Chip01
S073-A01	BF083-003-1223_004	Unknown	0		Test	Cf02622425_m1	Test	15.1544	32.3679	0.953163	Pass	0.00909582	14.8977	19.0063	1	Pass	0.0190134	Chip01
S074-A01	BF083-003-1223_012	Unknown	0		Test	Cf02622425_m1	Test	15.2893	28.9929	0.950804	Pass	0.00909582	15.0251	17.4605	1	Pass	0.0190134	Chip01
S075-A01	BF083-003-1223_020	Unknown	0		Test	Cf02622425_m1	Test	15.7153	20.4758	1	Pass	0.00909582	15.1316	16.2653	1	Pass	0.0190134	Chip01
S078-A01	BF083-003-1223_044	Unknown	0		Test	Cf02622425_m1	Test	15.8742	17.984	1	Pass	0.00909582	15.4025	13.5814	1	Pass	0.0190134	Chip01
S077-A01	BF083-003-1223_036	Unknown	0		Test	Cf02622425_m1	Test	15.9445	16.9817	1	Pass	0.00909582	15.5247	12.5209	1	Pass	0.0190134	Chip01
S076-A01	BF083-003-1223_028	Unknown	0		Test	Cf02622425_m1	Test	15.4726	24.9632	0.995953	Pass	0.00909582	15.0076	17.6652	1	Pass	0.0190134	Chip01
S085-A01	BF083-003-1223_052	Unknown	0		Test	Cf02622425_m1	Test	15.286	29.0718	0.983062	Pass	0.00909582	14.8202	20.0116	1	Pass	0.0190134	Chip01
S086-A01	BF083-003-1223_060	Unknown	0		Test	Cf02622425_m1	Test	15.0323	35.7622	0.947839	Pass	0.00909582	14.5994	23.1808	1	Pass	0.0190134	Chip01
S087-A01	BF083-003-1223_068	Unknown	0		Test	Cf02622425_m1	Test	14.392	60.322	0.982455	Pass	0.00909582	14.0724	32.9222	1	Pass	0.0190134	Chip01
S090-A01	BF083-003-1223_092	Unknown	0		Test	Cf02622425_m1	Test	15.4118	26.2337	0.97383	Pass	0.00909582	14.99	17.8734	1	Pass	0.0190134	Chip01
S089-A01	BF083-003-1223_084	Unknown	0		Test	Cf02622425_m1	Test	14.6228	49.9585	0.985183	Pass	0.00909582	14.3228	27.8671	1	Pass	0.0190134	Chip01
S088-A01	BF083-003-1223_076	Unknown	0		Test	Cf02622425_m1	Test	14.4473	57.6559	0.969906	Pass	0.00909582	14.1919	30.4029	1	Pass	0.0190134	Chip01
S100-A01	BF083-003-1223_029	Unknown	0		Test	Cf02622425_m1	Test	15.528	23.8597	1	Pass	0.00909582	15.0055	17.6897	1	Pass	0.0190134	Chip01
S101-A01	BF083-003-1223_037	Unknown	0		Test	Cf02622425_m1	Test	15.4315	25.8151	0.982181	Pass	0.00909582	14.9516	18.3363	1	Pass	0.0190134	Chip01
S102-A01	BF083-003-1223_045	Unknown	0		Test	Cf02622425_m1	Test	15.9919	16.3375	1	Pass	0.00909582	15.6547	11.4826	1	Pass	0.0190134	Chip01
S099-A01	BF083-003-1223_021	Unknown	0		Test	Cf02622425_m1	Test	15.0442	35.4159	0.925345	Pass	0.00909582	14.7006	21.6701	1	Pass	0.0190134	Chip01
S098-A01	BF083-003-1223_013	Unknown	0		Test	Cf02622425_m1	Test	15.0912	34.0838	0.938546	Pass	0.00909582	14.6548	22.3407	1	Pass	0.0190134	Chip01
S097-A01	BF083-003-1223_005	Unknown	0		Test	Cf02622425_m1	Test	15.2719	29.4069	0.975804	Pass	0.00909582	14.8103	20.1446	1	Pass	0.0190134	Chip01
S112-A01	BF083-003-1223_077	Unknown	0		Test	Cf02622425_m1	Test	14.2828	65.9426	0.961732	Pass	0.00909582	13.9469	35.789	1	Pass	0.0190134	Chip01
S113-A01	BF083-003-1223_085	Unknown	0		Test	Cf02622425_m1	Test	14.9492	38.2722	1	Pass	0.00909582	14.5136	24.5423	1	Pass	0.0190134	Chip01
S114-A01	BF083-003-1223_093	Unknown	0		Test	Cf02622425_m1	Test	15.4631	25.1573	0.973313	Pass	0.00909582	15.0307	17.3959	1	Pass	0.0190134	Chip01
S111-A01	BF083-003-1223_069	Unknown	0		Test	Cf02622425_m1	Test	14.5011	55.1795	0.986002	Pass	0.00909582	14.1286	31.7129	1	Pass	0.0190134	Chip01
S110-A01	BF083-003-1223_061	Unknown	0		Test	Cf02622425_m1	Test	15.4882	24.6469	0.978837	Pass	0.00909582	15.0075	17.6661	1	Pass	0.0190134	Chip01
S109-A01	BF083-003-1223_053	Unknown	0		Test	Cf02622425_m1	Test	16.7227	8.99578	0.993107	Pass	0.00909582	16.3165	7.39124	1	Pass	0.0190134	Chip01
S124-A01	BF083-003-1223_030	Unknown	0		Test	Cf02622425_m1	Test	15.049	35.2766	0.934395	Pass	0.00909582	14.6486	22.434	1	Pass	0.0190134	Chip01
S125-A01	BF083-003-1223_038	Unknown	0		Test	Cf02622425_m1	Test	15.3562	27.4529	0.973569	Pass	0.00909582	14.9942	17.8228	1	Pass	0.0190134	Chip01
S126-A01	BF083-003-1223_046	Unknown	0		Test	Cf02622425_m1	Test	15.629	21.971	1	Pass	0.00909582	15.1306	16.2763	1	Pass	0.0190134	Chip01
S123-A01	BF083-003-1223_022	Unknown	0		Test	Cf02622425_m1	Test	15.3226	28.2154	0.980597	Pass	0.00909582	14.8438	19.7006	1	Pass	0.0190134	Chip01
S122-A01	BF083-003-1223_014	Unknown	0		Test	Cf02622425_m1	Test	15.0267	35.9262	0.940791	Pass	0.00909582	14.5814	23.4603	1	Pass	0.0190134	Chip01
S121-A01	BF083-003-1223_006	Unknown	0		Test	Cf02622425_m1	Test	15.0955	33.9636	0.948651	Pass	0.00909582	14.6145	22.9485	1	Pass	0.0190134	Chip01
S136-A01	BF083-003-1223_078	Unknown	0		Test	Cf02622425_m1	Test	14.5664	52.3128	0.999707	Pass	0.00909582	14.0274	33.9216	1	Pass	0.0190134	Chip01
S137-A01	BF083-003-1223_086	Unknown	0		Test	Cf02622425_m1	Test	14.5285	53.9586	0.983656	Pass	0.00909582	14.0659	33.0644	1	Pass	0.0190134	Chip01
S138-A01	BF083-003-1223_094	Unknown	0		Test	Cf02622425_m1	Test	15.215	30.8065	0.961958	Pass	0.00909582	14.7639	20.776	1	Pass	0.0190134	Chip01
S135-A01	BF083-003-1223_070	Unknown	0		Test	Cf02622425_m1	Test	14.7592	44.6954	1	Pass	0.00909582	14.3705	26.9957	1	Pass	0.0190134	Chip01
S134-A01	BF083-003-1223_062	Unknown	0		Test	Cf02622425_m1	Test	14.955	38.0907	1	Pass	0.00909582	14.5079	24.636	1	Pass	0.0190134	Chip01
S133-A01	BF083-003-1223_054	Unknown	0		Test	Cf02622425_m1	Test	15.0587	35.0007	0.940995	Pass	0.00909582	14.5641	23.7312	1	Pass	0.0190134	Chip01
S148-A01	BF083-003-1223_031	Unknown	0		Test	Cf02622425_m1	Test	15.4487	25.4555	0.989164	Pass	0.00909582	14.9043	18.9223	1	Pass	0.0190134	Chip01
S149-A01	BF083-003-1223_039	Unknown	0		Test	Cf02622425_m1	Test	15.5252	23.9132	0.995964	Pass	0.00909582	15.0745	16.8961	1	Pass	0.0190134	Chip01
S150-A01	BF083-003-1223_047	Unknown	0		Test	Cf02622425_m1	Test	15.7685	19.6055	1	Pass	0.00909582	15.1825	15.7238	1	Pass	0.0190134	Chip01
S147-A01	BF083-003-1223_023	Unknown	0		Test	Cf02622425_m1	Test	15.1781	31.7496	0.959442	Pass	0.00909582	14.6349	22.639	1	Pass	0.0190134	Chip01
S146-A01	BF083-003-1223_015	Unknown	0		Test	Cf02622425_m1	Test	15.0519	35.1936	0.933391	Pass	0.00909582	14.518	24.4708	1	Pass	0.0190134	Chip01
S145-A01	BF083-003-1223_007	Unknown	0		Test	Cf02622425_m1	Test	15.2574	29.758	0.974169	Pass	0.00909582	14.6539	22.3544	1	Pass	0.0190134	Chip01
S160-A01	BF083-003-1223_079	Unknown	0		Test	Cf02622425_m1	Test	14.8472	41.5953	1	Pass	0.00909582	14.2425	29.3972	1	Pass	0.0190134	Chip01
S161-A01	BF083-003-1223_087	Unknown	0		Test	Cf02622425_m1	Test	14.6737	47.9261	0.961509	Pass	0.00909582	14.354	27.2943	1	Pass	0.0190134	Chip01
S162-A01	BF083-003-1223_095	Unknown	0		Test	Cf02622425_m1	Test	15.0992	33.8614	0.939097	Pass	0.00909582	14.7558	20.8879	1	Pass	0.0190134	Chip01
S159-A01	BF083-003-1223_071	Unknown	0		Test	Cf02622425_m1	Test	15.1834	31.6123	0.955532	Pass	0.00909582	14.6582	22.2904	1	Pass	0.0190134	Chip01
S158-A01	BF083-003-1223_063	Unknown	0		Test	Cf02622425_m1	Test	15.1826	31.6324	0.956741	Pass	0.00909582	14.7115	21.5139	1	Pass	0.0190134	Chip01
S157-A01	BF083-003-1223_055	Unknown	0		Test	Cf02622425_m1	Test	15.7956	19.1771	1	Pass	0.00909582	15.1967	15.5752	1	Pass	0.0190134	Chip01
S172-A01	BF083-003-1223_032	Unknown	0		Test	Cf02622425_m1	Test	15.3943	26.6112	0.985141	Pass	0.00909582	14.8535	19.5727	1	Pass	0.0190134	Chip01
S173-A01	BF083-003-1223_040	Unknown	0		Test	Cf02622425_m1	Test	15.5395	23.636	0.991435	Pass	0.00909582	15.0516	17.1555	1	Pass	0.0190134	Chip01
S174-A01	BF083-003-1223_048	Unknown	0		Test	Cf02622425_m1	Test	15.5847	22.7804	0.985031	Pass	0.00909582	15.157	15.9932	1	Pass	0.0190134	Chip01
S171-A01	BF083-003-1223_024	Unknown	0		Test	Cf02622425_m1	Test	15.6272	22.0039	1	Pass	0.00909582	15.0058	17.6867	1	Pass	0.0190134	Chip01
S170-A01	BF083-003-1223_016	Unknown	0		Test	Cf02622425_m1	Test	15.4498	25.4333	0.988911	Pass	0.00909582	14.8258	19.9379	1	Pass	0.0190134	Chip01
S169-A01	BF083-003-1223_008	Unknown	0		Test	Cf02622425_m1	Test	15.4179	26.1027	0.97011	Pass	0.00909582	14.9565	18.2765	1	Pass	0.0190134	Chip01
S184-A01	BF083-003-1223_080	Unknown	0		Test	Cf02622425_m1	Test	14.969	37.6583	1	Pass	0.00909582	14.49	24.9321	1	Pass	0.0190134	Chip01
S185-A01	BF083-003-1223_088	Unknown	0		Test	Cf02622425_m1	Test	14.7698	44.311	0.983642	Pass	0.00909582	14.3592	27.1987	1	Pass	0.0190134	Chip01
S186-A01	BF083-003-1223_096	Unknown	0		Test	Cf02622425_m1	Test	15.4075	26.3259	0.975617	Pass	0.00909582	14.9494	18.3623	1	Pass	0.0190134	Chip01
S183-A01	BF083-003-1223_072	Unknown	0		Test	Cf02622425_m1	Test	15.2669	29.5293	0.966483	Pass	0.00909582	14.6502	22.41	1	Pass	0.0190134	Chip01
S182-A01	BF083-003-1223_064	Unknown	0		Test	Cf02622425_m1	Test	15.1854	31.5604	0.950557	Pass	0.00909582	14.6267	22.7632	1	Pass	0.0190134	Chip01
S181-A01	BF083-003-1223_056	Unknown	0		Test	Cf02622425_m1	Test	15.0097	36.4295	0.925685	Pass	0.00909582	14.5446	24.0411	1	Pass	0.0190134	Chip01
S001-A14	BF083-003-1223_001	Unknown	0		Test	Cf02713195_u1	Test	18.1657	2.76943	0.897866	Pass	0.00909582	17.2045	11.5272	1	Pass	0.0190134	Chip01
S002-A14	BF083-003-1223_009	Unknown	0		Test	Cf02713195_u1	Test	18.3488	2.38489	0.916264	Pass	0.00909582	17.38	10.1011	1	Pass	0.0190134	Chip01
S003-A14	BF083-003-1223_017	Unknown	0		Test	Cf02713195_u1	Test	18.3796	2.32565	0.944866	Pass	0.00909582	17.1618	11.9041	1	Pass	0.0190134	Chip01
S006-A14	BF083-003-1223_041	Unknown	0		Test	Cf02713195_u1	Test	17.582	4.46018	0.953121	Pass	0.00909582	16.3912	21.2582	1	Pass	0.0190134	Chip01
S005-A14	BF083-003-1223_033	Unknown	0		Test	Cf02713195_u1	Test	16.8282	8.25311	0.999611	Pass	0.00909582	15.557	39.826	1	Pass	0.0190134	Chip01
S004-A14	BF083-003-1223_025	Unknown	0		Test	Cf02713195_u1	Test	16.9707	7.34677	0.968613	Pass	0.00909582	15.84	32.1848	1	Pass	0.0190134	Chip01
S013-A14	BF083-003-1223_049	Unknown	0		Test	Cf02713195_u1	Test	17.4336	5.03458	0.932472	Pass	0.00909582	16.3469	21.9796	1	Pass	0.0190134	Chip01
S014-A14	BF083-003-1223_057	Unknown	0		Test	Cf02713195_u1	Test	18.139	2.83028	0.883931	Pass	0.00909582	16.9404	14.0616	1	Pass	0.0190134	Chip01
S015-A14	BF083-003-1223_065	Unknown	0		Test	Cf02713195_u1	Test	17.4824	4.8378	0.964273	Pass	0.00909582	16.2055	24.4459	1	Pass	0.0190134	Chip01
S018-A14	BF083-003-1223_089	Unknown	0		Test	Cf02713195_u1	Test	17.9731	3.24099	0.971583	Pass	0.00909582	17.0301	13.1442	1	Pass	0.0190134	Chip01
S017-A14	BF083-003-1223_081	Unknown	0		Test	Cf02713195_u1	Test	14.8916	40.1155	0.951953	Pass	0.00909582	13.7807	151.591	1	Pass	0.0190134	Chip01
S016-A14	BF083-003-1223_073	Unknown	0		Test	Cf02713195_u1	Test	15.3062	28.596	0.916214	Pass	0.00909582	14.0692	122.008	1	Pass	0.0190134	Chip01
S025-A14	BF083-003-1223_002	Unknown	0		Test	Cf02713195_u1	Test	17.7631	3.84696	0.984145	Pass	0.00909582	16.5232	19.2482	1	Pass	0.0190134	Chip01
S026-A14	BF083-003-1223_010	Unknown	0		Test	Cf02713195_u1	Test	18.0884	2.94967	0.869523	Pass	0.00909582	16.9688	13.7641	1	Pass	0.0190134	Chip01
S027-A14	BF083-003-1223_018	Unknown	0		Test	Cf02713195_u1	Test	18.3762	2.33207	0.90606	Pass	0.00909582	17.4396	9.65807	1	Pass	0.0190134	Chip01
S030-A14	BF083-003-1223_042	Unknown	0		Test	Cf02713195_u1	Test	18.2989	2.48402	0.888752	Pass	0.00909582	17.2251	11.3504	1	Pass	0.0190134	Chip01
S029-A14	BF083-003-1223_034	Unknown	0		Test	Cf02713195_u1	Test	17.7203	3.9838	0.977951	Pass	0.00909582	16.6033	18.1226	1	Pass	0.0190134	Chip01
S028-A14	BF083-003-1223_026	Unknown	0		Test	Cf02713195_u1	Test	18.2214	2.64614	0.873854	Pass	0.00909582	17.0318	13.1273	1	Pass	0.0190134	Chip01
S037-A14	BF083-003-1223_050	Unknown	0		Test	Cf02713195_u1	Test	18.0278	3.09947	0.848062	Pass	0.00909582	16.9106	14.3812	1	Pass	0.0190134	Chip01
S038-A14	BF083-003-1223_058	Unknown	0		Test	Cf02713195_u1	Test	17.4895	4.81004	0.937388	Pass	0.00909582	16.3997	21.1232	1	Pass	0.0190134	Chip01
S039-A14	BF083-003-1223_066	Unknown	0		Test	Cf02713195_u1	Test	17.3453	5.41115	0.903456	Pass	0.00909582	16.2123	24.3222	1	Pass	0.0190134	Chip01
S042-A14	BF083-003-1223_090	Unknown	0		Test	Cf02713195_u1	Test	16.8549	8.07519	0.949224	Pass	0.00909582	15.6536	37.0316	1	Pass	0.0190134	Chip01
S041-A14	BF083-003-1223_082	Unknown	0		Test	Cf02713195_u1	Test	16.6887	9.24885	0.952475	Pass	0.00909582	15.5327	40.5598	1	Pass	0.0190134	Chip01
S040-A14	BF083-003-1223_074	Unknown	0		Test	Cf02713195_u1	Test	14.9885	37.0643	0.979964	Pass	0.00909582	13.7886	150.692	1	Pass	0.0190134	Chip01
S049-A14	BF083-003-1223_003	Unknown	0		Test	Cf02713195_u1	Test	17.9831	3.21465	0.977479	Pass	0.00909582	16.8708	14.818	1	Pass	0.0190134	Chip01
S050-A14	BF083-003-1223_011	Unknown	0		Test	Cf02713195_u1	Test	17.8119	3.69681	0.972341	Pass	0.00909582	16.6537	17.4477	1	Pass	0.0190134	Chip01
S051-A14	BF083-003-1223_019	Unknown	0		Test	Cf02713195_u1	Test	17.8931	3.45979	0.97209	Pass	0.00909582	16.7157	16.6522	1	Pass	0.0190134	Chip01
S054-A14	BF083-003-1223_043	Unknown	0		Test	Cf02713195_u1	Test	18.2382	2.61029	0.878302	Pass	0.00909582	17.2359	11.2579	1	Pass	0.0190134	Chip01
S053-A14	BF083-003-1223_035	Unknown	0		Test	Cf02713195_u1	Test	18.1236	2.86616	0.861068	Pass	0.00909582	16.9923	13.5234	1	Pass	0.0190134	Chip01
S052-A14	BF083-003-1223_027	Unknown	0		Test	Cf02713195_u1	Test	18.8602	1.57077	0.98348	Pass	0.00909582	17.6564	8.20413	1	Pass	0.0190134	Chip01
S061-A14	BF083-003-1223_051	Unknown	0		Test	Cf02713195_u1	Test	17.5077	4.73918	0.926068	Pass	0.00909582	16.3366	22.1502	1	Pass	0.0190134	Chip01
S062-A14	BF083-003-1223_059	Unknown	0		Test	Cf02713195_u1	Test	17.3992	5.17798	0.915244	Pass	0.00909582	16.2702	23.2847	1	Pass	0.0190134	Chip01
S063-A14	BF083-003-1223_067	Unknown	0		Test	Cf02713195_u1	Test	17.0277	7.01266	0.865175	Pass	0.00909582	15.7849	33.5477	1	Pass	0.0190134	Chip01
S066-A14	BF083-003-1223_091	Unknown	0		Test	Cf02713195_u1	Test	18.0425	3.06247	0.835788	Pass	0.00909582	16.935	14.1189	1	Pass	0.0190134	Chip01
S065-A14	BF083-003-1223_083	Unknown	0		Test	Cf02713195_u1	Test	17.6402	4.25333	0.941815	Pass	0.00909582	16.4889	19.752	1	Pass	0.0190134	Chip01
S064-A14	BF083-003-1223_075	Unknown	0		Test	Cf02713195_u1	Test	15.2331	30.3543	0.877751	Pass	0.00909582	13.9944	129.07	1	Pass	0.0190134	Chip01
S073-A14	BF083-003-1223_004	Unknown	0		Test	Cf02713195_u1	Test	17.7245	3.97033	0.951296	Pass	0.00909582	16.6163	17.946	1	Pass	0.0190134	Chip01
S074-A14	BF083-003-1223_012	Unknown	0		Test	Cf02713195_u1	Test	18.0537	3.03449	0.851623	Pass	0.00909582	16.8604	14.9346	1	Pass	0.0190134	Chip01
S075-A14	BF083-003-1223_020	Unknown	0		Test	Cf02713195_u1	Test	17.7842	3.78152	0.944168	Pass	0.00909582	16.7292	16.4837	1	Pass	0.0190134	Chip01
S078-A14	BF083-003-1223_044	Unknown	0		Test	Cf02713195_u1	Test	18.5064	2.0969	0.899999	Pass	0.00909582	17.5383	8.96699	1	Pass	0.0190134	Chip01
S077-A14	BF083-003-1223_036	Unknown	0		Test	Cf02713195_u1	Test	18.3833	2.31849	0.886413	Pass	0.00909582	17.3855	10.0594	1	Pass	0.0190134	Chip01
S076-A14	BF083-003-1223_028	Unknown	0		Test	Cf02713195_u1	Test	17.7456	3.90256	0.967548	Pass	0.00909582	16.5237	19.2411	1	Pass	0.0190134	Chip01
S085-A14	BF083-003-1223_052	Unknown	0		Test	Cf02713195_u1	Test	17.6191	4.32701	0.935223	Pass	0.00909582	16.4984	19.6113	1	Pass	0.0190134	Chip01
S086-A14	BF083-003-1223_060	Unknown	0		Test	Cf02713195_u1	Test	17.2182	6.00281	0.888741	Pass	0.00909582	16.1813	24.8956	1	Pass	0.0190134	Chip01
S087-A14	BF083-003-1223_068	Unknown	0		Test	Cf02713195_u1	Test	16.9232	7.6375	0.975212	Pass	0.00909582	15.8984	30.8026	1	Pass	0.0190134	Chip01
S090-A14	BF083-003-1223_092	Unknown	0		Test	Cf02713195_u1	Test	18.0841	2.9602	0.830424	Pass	0.00909582	16.9988	13.4571	1	Pass	0.0190134	Chip01
S089-A14	BF083-003-1223_084	Unknown	0		Test	Cf02713195_u1	Test	17.2504	5.84675	0.869632	Pass	0.00909582	16.1365	25.7486	1	Pass	0.0190134	Chip01
S088-A14	BF083-003-1223_076	Unknown	0		Test	Cf02713195_u1	Test	15.0317	35.7794	0.84078	Pass	0.00909582	13.9507	133.386	1	Pass	0.0190134	Chip01
S100-A14	BF083-003-1223_029	Unknown	0		Test	Cf02713195_u1	Test	17.341	5.42987	0.893267	Pass	0.00909582	16.1751	25.012	1	Pass	0.0190134	Chip01
S101-A14	BF083-003-1223_037	Unknown	0		Test	Cf02713195_u1	Test	17.4187	5.09618	0.91548	Pass	0.00909582	16.2965	22.8287	1	Pass	0.0190134	Chip01
S102-A14	BF083-003-1223_045	Unknown	0		Test	Cf02713195_u1	Test	18.8456	1.58962	0.948979	Pass	0.00909582	17.9041	6.809	1	Pass	0.0190134	Chip01
S099-A14	BF083-003-1223_021	Unknown	0		Test	Cf02713195_u1	Test	17.063	6.81356	0.854821	Pass	0.00909582	15.904	30.6725	1	Pass	0.0190134	Chip01
S098-A14	BF083-003-1223_013	Unknown	0		Test	Cf02713195_u1	Test	17.5212	4.68705	0.92431	Pass	0.00909582	16.3699	21.6014	1	Pass	0.0190134	Chip01
S097-A14	BF083-003-1223_005	Unknown	0		Test	Cf02713195_u1	Test	18.0007	3.16875	0.835128	Pass	0.00909582	16.942	14.0452	1	Pass	0.0190134	Chip01
S112-A14	BF083-003-1223_077	Unknown	0		Test	Cf02713195_u1	Test	14.9771	37.4107	0.976599	Pass	0.00909582	13.7578	154.229	1	Pass	0.0190134	Chip01
S113-A14	BF083-003-1223_085	Unknown	0		Test	Cf02713195_u1	Test	17.2652	5.77691	0.863347	Pass	0.00909582	16.0405	27.6788	1	Pass	0.0190134	Chip01
S114-A14	BF083-003-1223_093	Unknown	0		Test	Cf02713195_u1	Test	17.9677	3.25529	0.937058	Pass	0.00909582	16.9833	13.615	1	Pass	0.0190134	Chip01
S111-A14	BF083-003-1223_069	Unknown	0		Test	Cf02713195_u1	Test	16.8427	8.15607	0.948006	Pass	0.00909582	15.8638	31.6143	1	Pass	0.0190134	Chip01
S110-A14	BF083-003-1223_061	Unknown	0		Test	Cf02713195_u1	Test	18.1295	2.85254	0.83332	Pass	0.00909582	16.8981	14.5171	1	Pass	0.0190134	Chip01
S109-A14	BF083-003-1223_053	Unknown	0		Test	Cf02713195_u1	Test	19.0285	1.36909	0.806067	Pass	0.00909582	17.7444	7.67881	1	Pass	0.0190134	Chip01
S124-A14	BF083-003-1223_030	Unknown	0		Test	Cf02713195_u1	Test	17.0308	6.99519	0.850918	Pass	0.00909582	15.8337	32.339	1	Pass	0.0190134	Chip01
S125-A14	BF083-003-1223_038	Unknown	0		Test	Cf02713195_u1	Test	18.0131	3.13676	0.861961	Pass	0.00909582	16.8157	15.4454	1	Pass	0.0190134	Chip01
S126-A14	BF083-003-1223_046	Unknown	0		Test	Cf02713195_u1	Test	18.1148	2.88694	0.87022	Pass	0.00909582	17.0396	13.0506	1	Pass	0.0190134	Chip01
S123-A14	BF083-003-1223_022	Unknown	0		Test	Cf02713195_u1	Test	17.2237	5.97571	0.878945	Pass	0.00909582	16.096	26.547	1	Pass	0.0190134	Chip01
S122-A14	BF083-003-1223_014	Unknown	0		Test	Cf02713195_u1	Test	17.5573	4.55116	0.930089	Pass	0.00909582	16.4317	20.6207	1	Pass	0.0190134	Chip01
S121-A14	BF083-003-1223_006	Unknown	0		Test	Cf02713195_u1	Test	17.6522	4.21182	0.941104	Pass	0.00909582	16.3593	21.7745	1	Pass	0.0190134	Chip01
S136-A14	BF083-003-1223_078	Unknown	0		Test	Cf02713195_u1	Test	15.2986	28.775	0.868506	Pass	0.00909582	13.9846	130.029	1	Pass	0.0190134	Chip01
S137-A14	BF083-003-1223_086	Unknown	0		Test	Cf02713195_u1	Test	17.0561	6.85181	0.845486	Pass	0.00909582	15.8754	31.3408	1	Pass	0.0190134	Chip01
S138-A14	BF083-003-1223_094	Unknown	0		Test	Cf02713195_u1	Test	17.8447	3.59916	0.959761	Pass	0.00909582	16.8518	15.0311	1	Pass	0.0190134	Chip01
S135-A14	BF083-003-1223_070	Unknown	0		Test	Cf02713195_u1	Test	17.5107	4.72747	0.912587	Pass	0.00909582	16.3794	21.4477	1	Pass	0.0190134	Chip01
S134-A14	BF083-003-1223_062	Unknown	0		Test	Cf02713195_u1	Test	18.1758	2.74662	0.881507	Pass	0.00909582	16.968	13.7724	1	Pass	0.0190134	Chip01
S133-A14	BF083-003-1223_054	Unknown	0		Test	Cf02713195_u1	Test	18.1329	2.84442	0.874439	Pass	0.00909582	16.938	14.0873	1	Pass	0.0190134	Chip01
S148-A14	BF083-003-1223_031	Unknown	0		Test	Cf02713195_u1	Test	17.1661	6.2633	0.853773	Pass	0.00909582	16.0967	26.533	1	Pass	0.0190134	Chip01
S149-A14	BF083-003-1223_039	Unknown	0		Test	Cf02713195_u1	Test	17.9825	3.21627	0.969299	Pass	0.00909582	16.7958	15.6785	1	Pass	0.0190134	Chip01
S150-A14	BF083-003-1223_047	Unknown	0		Test	Cf02713195_u1	Test	17.9921	3.19095	0.978792	Pass	0.00909582	16.7305	16.4681	1	Pass	0.0190134	Chip01
S147-A14	BF083-003-1223_023	Unknown	0		Test	Cf02713195_u1	Test	17.6139	4.34558	0.917324	Pass	0.00909582	16.4696	20.0402	1	Pass	0.0190134	Chip01
S146-A14	BF083-003-1223_015	Unknown	0		Test	Cf02713195_u1	Test	17.3896	5.21868	0.890343	Pass	0.00909582	16.2124	24.3197	1	Pass	0.0190134	Chip01
S145-A14	BF083-003-1223_007	Unknown	0		Test	Cf02713195_u1	Test	17.6352	4.27057	0.927967	Pass	0.00909582	16.3825	21.3975	1	Pass	0.0190134	Chip01
S160-A14	BF083-003-1223_079	Unknown	0		Test	Cf02713195_u1	Test	15.6039	22.4257	0.912219	Pass	0.00909582	14.231	108.024	1	Pass	0.0190134	Chip01
S161-A14	BF083-003-1223_087	Unknown	0		Test	Cf02713195_u1	Test	17.3809	5.25608	0.889757	Pass	0.00909582	16.1741	25.0303	1	Pass	0.0190134	Chip01
S162-A14	BF083-003-1223_095	Unknown	0		Test	Cf02713195_u1	Test	17.4163	5.10634	0.91059	Pass	0.00909582	16.1608	25.2819	1	Pass	0.0190134	Chip01
S159-A14	BF083-003-1223_071	Unknown	0		Test	Cf02713195_u1	Test	17.6214	4.31878	0.935861	Pass	0.00909582	16.5452	18.9318	1	Pass	0.0190134	Chip01
S158-A14	BF083-003-1223_063	Unknown	0		Test	Cf02713195_u1	Test	18.5276	2.06092	0.919738	Pass	0.00909582	17.3103	10.6455	1	Pass	0.0190134	Chip01
S157-A14	BF083-003-1223_055	Unknown	0		Test	Cf02713195_u1	Test	17.5458	4.59402	0.914979	Pass	0.00909582	16.3965	21.1738	1	Pass	0.0190134	Chip01
S172-A14	BF083-003-1223_032	Unknown	0		Test	Cf02713195_u1	Test	17.1326	6.43732	0.845198	Pass	0.00909582	16.0121	28.2755	1	Pass	0.0190134	Chip01
S173-A14	BF083-003-1223_040	Unknown	0		Test	Cf02713195_u1	Test	18.0166	3.12785	0.822737	Pass	0.00909582	16.8723	14.8012	1	Pass	0.0190134	Chip01
S174-A14	BF083-003-1223_048	Unknown	0		Test	Cf02713195_u1	Test	18.1532	2.79787	0.858545	Pass	0.00909582	16.8807	14.7074	1	Pass	0.0190134	Chip01
S171-A14	BF083-003-1223_024	Unknown	0		Test	Cf02713195_u1	Test	17.9216	3.38016	0.986303	Pass	0.00909582	16.6242	17.8388	1	Pass	0.0190134	Chip01
S170-A14	BF083-003-1223_016	Unknown	0		Test	Cf02713195_u1	Test	17.9817	3.21816	0.964235	Pass	0.00909582	16.8149	15.4543	1	Pass	0.0190134	Chip01
S169-A14	BF083-003-1223_008	Unknown	0		Test	Cf02713195_u1	Test	18.3113	2.459	0.892518	Pass	0.00909582	17.0823	12.6373	1	Pass	0.0190134	Chip01
S184-A14	BF083-003-1223_080	Unknown	0		Test	Cf02713195_u1	Test	15.4081	26.3136	0.863754	Pass	0.00909582	14.2144	109.379	1	Pass	0.0190134	Chip01
S185-A14	BF083-003-1223_088	Unknown	0		Test	Cf02713195_u1	Test	17.5906	4.42909	0.928437	Pass	0.00909582	16.407	21.0075	1	Pass	0.0190134	Chip01
S186-A14	BF083-003-1223_096	Unknown	0		Test	Cf02713195_u1	Test	18.3782	2.32821	0.887481	Pass	0.00909582	16.9347	14.1224	1	Pass	0.0190134	Chip01
S183-A14	BF083-003-1223_072	Unknown	0		Test	Cf02713195_u1	Test	18.2601	2.56389	0.869561	Pass	0.00909582	16.7923	15.7191	1	Pass	0.0190134	Chip01
S182-A14	BF083-003-1223_064	Unknown	0		Test	Cf02713195_u1	Test	17.5178	4.70017	0.908283	Pass	0.00909582	16.2462	23.7089	1	Pass	0.0190134	Chip01
S181-A14	BF083-003-1223_056	Unknown	0		Test	Cf02713195_u1	Test	17.4193	5.09382	0.915847	Pass	0.00909582	16.1023	26.42	1	Pass	0.0190134	Chip01
S001-A11	BF083-003-1223_001	Unknown	0		Test	Cf01552709_m1	Test	17.0108	7.11019	0.950157	Pass	0.00909582	16.1931	12.2721	1	Pass	0.0190134	Chip01
S002-A11	BF083-003-1223_009	Unknown	0		Test	Cf01552709_m1	Test	17.096	6.63221	0.948076	Pass	0.00909582	16.1583	12.5892	1	Pass	0.0190134	Chip01
S003-A11	BF083-003-1223_017	Unknown	0		Test	Cf01552709_m1	Test	17.0968	6.62793	0.940543	Pass	0.00909582	16.21	12.1212	1	Pass	0.0190134	Chip01
S006-A11	BF083-003-1223_041	Unknown	0		Test	Cf01552709_m1	Test	16.4984	10.8041	1	Pass	0.00909582	15.4877	20.5722	1	Pass	0.0190134	Chip01
S005-A11	BF083-003-1223_033	Unknown	0		Test	Cf01552709_m1	Test	16.0826	15.1701	0.934677	Pass	0.00909582	15.1447	26.4464	1	Pass	0.0190134	Chip01
S004-A11	BF083-003-1223_025	Unknown	0		Test	Cf01552709_m1	Test	16.558	10.2907	1	Pass	0.00909582	15.6902	17.7371	1	Pass	0.0190134	Chip01
S013-A11	BF083-003-1223_049	Unknown	0		Test	Cf01552709_m1	Test	16.3988	11.7186	0.986141	Pass	0.00909582	15.5525	19.6192	1	Pass	0.0190134	Chip01
S014-A11	BF083-003-1223_057	Unknown	0		Test	Cf01552709_m1	Test	17.0708	6.77052	0.926846	Pass	0.00909582	16.1007	13.1309	1	Pass	0.0190134	Chip01
S015-A11	BF083-003-1223_065	Unknown	0		Test	Cf01552709_m1	Test	16.2074	13.7011	0.971306	Pass	0.00909582	15.1728	25.9091	1	Pass	0.0190134	Chip01
S018-A11	BF083-003-1223_089	Unknown	0		Test	Cf01552709_m1	Test	16.8655	8.00591	1	Pass	0.00909582	16.1146	12.9986	1	Pass	0.0190134	Chip01
S017-A11	BF083-003-1223_081	Unknown	0		Test	Cf01552709_m1	Test	16.1814	13.9951	0.948167	Pass	0.00909582	15.2798	23.9554	1	Pass	0.0190134	Chip01
S016-A11	BF083-003-1223_073	Unknown	0		Test	Cf01552709_m1	Test	16.1423	14.4487	0.963572	Pass	0.00909582	15.1393	26.5517	1	Pass	0.0190134	Chip01
S025-A11	BF083-003-1223_002	Unknown	0		Test	Cf01552709_m1	Test	16.7504	8.79499	1	Pass	0.00909582	15.6864	17.7867	1	Pass	0.0190134	Chip01
S026-A11	BF083-003-1223_010	Unknown	0		Test	Cf01552709_m1	Test	16.9248	7.62748	1	Pass	0.00909582	15.9266	14.9171	1	Pass	0.0190134	Chip01
S027-A11	BF083-003-1223_018	Unknown	0		Test	Cf01552709_m1	Test	17.1312	6.44472	0.936272	Pass	0.00909582	16.3388	11.0302	1	Pass	0.0190134	Chip01
S030-A11	BF083-003-1223_042	Unknown	0		Test	Cf01552709_m1	Test	17.172	6.23362	0.930057	Pass	0.00909582	16.2384	11.8713	1	Pass	0.0190134	Chip01
S029-A11	BF083-003-1223_034	Unknown	0		Test	Cf01552709_m1	Test	17.226	5.96449	0.964432	Pass	0.00909582	16.2011	12.1999	1	Pass	0.0190134	Chip01
S028-A11	BF083-003-1223_026	Unknown	0		Test	Cf01552709_m1	Test	17.1433	6.38098	0.927654	Pass	0.00909582	16.2491	11.7791	1	Pass	0.0190134	Chip01
S037-A11	BF083-003-1223_050	Unknown	0		Test	Cf01552709_m1	Test	17.6439	4.24018	1	Pass	0.00909582	16.7337	8.25959	1	Pass	0.0190134	Chip01
S038-A11	BF083-003-1223_058	Unknown	0		Test	Cf01552709_m1	Test	16.4865	10.9094	0.98728	Pass	0.00909582	15.6133	18.7637	1	Pass	0.0190134	Chip01
S039-A11	BF083-003-1223_066	Unknown	0		Test	Cf01552709_m1	Test	16.2607	13.1178	0.942077	Pass	0.00909582	15.3829	22.214	1	Pass	0.0190134	Chip01
S042-A11	BF083-003-1223_090	Unknown	0		Test	Cf01552709_m1	Test	16.6579	9.4845	1	Pass	0.00909582	15.7687	16.7454	1	Pass	0.0190134	Chip01
S041-A11	BF083-003-1223_082	Unknown	0		Test	Cf01552709_m1	Test	15.8857	17.8166	1	Pass	0.00909582	15.0177	29.0247	1	Pass	0.0190134	Chip01
S040-A11	BF083-003-1223_074	Unknown	0		Test	Cf01552709_m1	Test	15.62	22.1335	0.960746	Pass	0.00909582	14.9273	31.0116	1	Pass	0.0190134	Chip01
S049-A11	BF083-003-1223_003	Unknown	0		Test	Cf01552709_m1	Test	16.4582	11.164	0.956915	Pass	0.00909582	15.7424	17.0719	1	Pass	0.0190134	Chip01
S050-A11	BF083-003-1223_011	Unknown	0		Test	Cf01552709_m1	Test	16.7551	8.76064	1	Pass	0.00909582	15.7785	16.6254	1	Pass	0.0190134	Chip01
S051-A11	BF083-003-1223_019	Unknown	0		Test	Cf01552709_m1	Test	17.3796	5.26143	0.966745	Pass	0.00909582	16.4775	9.9642	1	Pass	0.0190134	Chip01
S054-A11	BF083-003-1223_043	Unknown	0		Test	Cf01552709_m1	Test	17.1064	6.57618	0.929234	Pass	0.00909582	16.2416	11.8438	1	Pass	0.0190134	Chip01
S053-A11	BF083-003-1223_035	Unknown	0		Test	Cf01552709_m1	Test	17.1912	6.13662	0.943658	Pass	0.00909582	16.2413	11.8467	1	Pass	0.0190134	Chip01
S052-A11	BF083-003-1223_027	Unknown	0		Test	Cf01552709_m1	Test	17.6796	4.11837	1	Pass	0.00909582	16.6987	8.47428	1	Pass	0.0190134	Chip01
S061-A11	BF083-003-1223_051	Unknown	0		Test	Cf01552709_m1	Test	16.8877	7.86191	1	Pass	0.00909582	15.971	14.4394	1	Pass	0.0190134	Chip01
S062-A11	BF083-003-1223_059	Unknown	0		Test	Cf01552709_m1	Test	16.4427	11.3067	0.983332	Pass	0.00909582	15.6357	18.4589	1	Pass	0.0190134	Chip01
S063-A11	BF083-003-1223_067	Unknown	0		Test	Cf01552709_m1	Test	16.3134	12.5657	0.980922	Pass	0.00909582	15.3474	22.799	1	Pass	0.0190134	Chip01
S066-A11	BF083-003-1223_091	Unknown	0		Test	Cf01552709_m1	Test	16.93	7.59533	1	Pass	0.00909582	15.9766	14.3804	1	Pass	0.0190134	Chip01
S065-A11	BF083-003-1223_083	Unknown	0		Test	Cf01552709_m1	Test	16.1943	13.8481	0.926165	Pass	0.00909582	15.2444	24.5842	1	Pass	0.0190134	Chip01
S064-A11	BF083-003-1223_075	Unknown	0		Test	Cf01552709_m1	Test	16.0636	15.4076	0.919204	Pass	0.00909582	15.0854	27.6206	1	Pass	0.0190134	Chip01
S073-A11	BF083-003-1223_004	Unknown	0		Test	Cf01552709_m1	Test	16.7377	8.88609	1	Pass	0.00909582	15.9143	15.0519	1	Pass	0.0190134	Chip01
S074-A11	BF083-003-1223_012	Unknown	0		Test	Cf01552709_m1	Test	16.9269	7.61439	1	Pass	0.00909582	16.0465	13.6626	1	Pass	0.0190134	Chip01
S075-A11	BF083-003-1223_020	Unknown	0		Test	Cf01552709_m1	Test	16.9387	7.54128	1	Pass	0.00909582	16.0607	13.522	1	Pass	0.0190134	Chip01
S078-A11	BF083-003-1223_044	Unknown	0		Test	Cf01552709_m1	Test	17.3056	5.5891	0.948538	Pass	0.00909582	16.4772	9.96701	1	Pass	0.0190134	Chip01
S077-A11	BF083-003-1223_036	Unknown	0		Test	Cf01552709_m1	Test	17.3392	5.43784	0.959396	Pass	0.00909582	16.3875	10.6436	1	Pass	0.0190134	Chip01
S076-A11	BF083-003-1223_028	Unknown	0		Test	Cf01552709_m1	Test	17.0842	6.69667	0.928904	Pass	0.00909582	16.0886	13.2476	1	Pass	0.0190134	Chip01
S085-A11	BF083-003-1223_052	Unknown	0		Test	Cf01552709_m1	Test	16.9388	7.54056	1	Pass	0.00909582	16.0166	13.9652	1	Pass	0.0190134	Chip01
S086-A11	BF083-003-1223_060	Unknown	0		Test	Cf01552709_m1	Test	16.421	11.5088	0.974852	Pass	0.00909582	15.4355	21.3732	1	Pass	0.0190134	Chip01
S087-A11	BF083-003-1223_068	Unknown	0		Test	Cf01552709_m1	Test	16.2203	13.5578	0.955994	Pass	0.00909582	15.237	24.7177	1	Pass	0.0190134	Chip01
S090-A11	BF083-003-1223_092	Unknown	0		Test	Cf01552709_m1	Test	17.0544	6.86162	0.903592	Pass	0.00909582	16.0573	13.5551	1	Pass	0.0190134	Chip01
S089-A11	BF083-003-1223_084	Unknown	0		Test	Cf01552709_m1	Test	16.2233	13.5247	0.932215	Pass	0.00909582	15.3308	23.0765	1	Pass	0.0190134	Chip01
S088-A11	BF083-003-1223_076	Unknown	0		Test	Cf01552709_m1	Test	16.1916	13.8786	0.942574	Pass	0.00909582	15.2023	25.355	1	Pass	0.0190134	Chip01
S100-A11	BF083-003-1223_029	Unknown	0		Test	Cf01552709_m1	Test	16.6758	9.34732	1	Pass	0.00909582	15.7173	17.3886	1	Pass	0.0190134	Chip01
S101-A11	BF083-003-1223_037	Unknown	0		Test	Cf01552709_m1	Test	16.8757	7.93946	1	Pass	0.00909582	15.9634	14.5208	1	Pass	0.0190134	Chip01
S102-A11	BF083-003-1223_045	Unknown	0		Test	Cf01552709_m1	Test	18.0239	3.10929	0.920068	Pass	0.00909582	17.0664	6.47385	1	Pass	0.0190134	Chip01
S099-A11	BF083-003-1223_021	Unknown	0		Test	Cf01552709_m1	Test	16.6509	9.53858	0.988956	Pass	0.00909582	15.765	16.791	1	Pass	0.0190134	Chip01
S098-A11	BF083-003-1223_013	Unknown	0		Test	Cf01552709_m1	Test	16.5451	10.3997	0.980242	Pass	0.00909582	15.6181	18.6979	1	Pass	0.0190134	Chip01
S097-A11	BF083-003-1223_005	Unknown	0		Test	Cf01552709_m1	Test	16.6706	9.38653	0.996292	Pass	0.00909582	15.7984	16.3856	1	Pass	0.0190134	Chip01
S112-A11	BF083-003-1223_077	Unknown	0		Test	Cf01552709_m1	Test	15.8286	18.6668	1	Pass	0.00909582	14.8708	32.3213	1	Pass	0.0190134	Chip01
S113-A11	BF083-003-1223_085	Unknown	0		Test	Cf01552709_m1	Test	16.4558	11.1861	0.970229	Pass	0.00909582	15.4066	21.8307	1	Pass	0.0190134	Chip01
S114-A11	BF083-003-1223_093	Unknown	0		Test	Cf01552709_m1	Test	16.8946	7.8177	1	Pass	0.00909582	15.9313	14.866	1	Pass	0.0190134	Chip01
S111-A11	BF083-003-1223_069	Unknown	0		Test	Cf01552709_m1	Test	16.1296	14.5996	0.928283	Pass	0.00909582	15.2099	25.214	1	Pass	0.0190134	Chip01
S110-A11	BF083-003-1223_061	Unknown	0		Test	Cf01552709_m1	Test	16.9861	7.2553	1	Pass	0.00909582	16.0391	13.7373	1	Pass	0.0190134	Chip01
S109-A11	BF083-003-1223_053	Unknown	0		Test	Cf01552709_m1	Test	18.4283	2.23492	0.922075	Pass	0.00909582	17.5151	4.66058	1	Pass	0.0190134	Chip01
S124-A11	BF083-003-1223_030	Unknown	0		Test	Cf01552709_m1	Test	16.6397	9.62685	0.993318	Pass	0.00909582	15.7254	17.2848	1	Pass	0.0190134	Chip01
S125-A11	BF083-003-1223_038	Unknown	0		Test	Cf01552709_m1	Test	17.0646	6.80488	0.915273	Pass	0.00909582	16.1539	12.6292	1	Pass	0.0190134	Chip01
S126-A11	BF083-003-1223_046	Unknown	0		Test	Cf01552709_m1	Test	17.4608	4.92419	0.977783	Pass	0.00909582	16.5418	9.50605	1	Pass	0.0190134	Chip01
S123-A11	BF083-003-1223_022	Unknown	0		Test	Cf01552709_m1	Test	16.806	8.40425	1	Pass	0.00909582	15.8588	15.6762	1	Pass	0.0190134	Chip01
S122-A11	BF083-003-1223_014	Unknown	0		Test	Cf01552709_m1	Test	16.5866	10.0529	0.994723	Pass	0.00909582	15.6192	18.6834	1	Pass	0.0190134	Chip01
S121-A11	BF083-003-1223_006	Unknown	0		Test	Cf01552709_m1	Test	16.5479	10.3762	0.988897	Pass	0.00909582	15.536	19.8566	1	Pass	0.0190134	Chip01
S136-A11	BF083-003-1223_078	Unknown	0		Test	Cf01552709_m1	Test	15.9936	16.3139	1	Pass	0.00909582	15.073	27.8723	1	Pass	0.0190134	Chip01
S137-A11	BF083-003-1223_086	Unknown	0		Test	Cf01552709_m1	Test	15.9007	17.599	1	Pass	0.00909582	14.9166	31.2553	1	Pass	0.0190134	Chip01
S138-A11	BF083-003-1223_094	Unknown	0		Test	Cf01552709_m1	Test	16.8513	8.09937	1	Pass	0.00909582	15.8412	15.8802	1	Pass	0.0190134	Chip01
S135-A11	BF083-003-1223_070	Unknown	0		Test	Cf01552709_m1	Test	16.5413	10.4319	0.976113	Pass	0.00909582	15.5444	19.7348	1	Pass	0.0190134	Chip01
S134-A11	BF083-003-1223_062	Unknown	0		Test	Cf01552709_m1	Test	16.6116	9.85013	0.991255	Pass	0.00909582	15.6956	17.6666	1	Pass	0.0190134	Chip01
S133-A11	BF083-003-1223_054	Unknown	0		Test	Cf01552709_m1	Test	16.7567	8.7495	0.987772	Pass	0.00909582	15.923	14.9559	1	Pass	0.0190134	Chip01
S148-A11	BF083-003-1223_031	Unknown	0		Test	Cf01552709_m1	Test	16.8175	8.32547	1	Pass	0.00909582	15.7495	16.9831	1	Pass	0.0190134	Chip01
S149-A11	BF083-003-1223_039	Unknown	0		Test	Cf01552709_m1	Test	17.1711	6.2382	0.917587	Pass	0.00909582	16.2533	11.7426	1	Pass	0.0190134	Chip01
S150-A11	BF083-003-1223_047	Unknown	0		Test	Cf01552709_m1	Test	17.3045	5.59413	0.939047	Pass	0.00909582	16.387	10.6472	1	Pass	0.0190134	Chip01
S147-A11	BF083-003-1223_023	Unknown	0		Test	Cf01552709_m1	Test	16.6477	9.56368	0.981859	Pass	0.00909582	15.7396	17.1061	1	Pass	0.0190134	Chip01
S146-A11	BF083-003-1223_015	Unknown	0		Test	Cf01552709_m1	Test	16.4813	10.9554	0.964333	Pass	0.00909582	15.523	20.0464	1	Pass	0.0190134	Chip01
S145-A11	BF083-003-1223_007	Unknown	0		Test	Cf01552709_m1	Test	16.6183	9.79649	1	Pass	0.00909582	15.535	19.8721	1	Pass	0.0190134	Chip01
S160-A11	BF083-003-1223_079	Unknown	0		Test	Cf01552709_m1	Test	16.4852	10.9206	0.971656	Pass	0.00909582	15.4941	20.4761	1	Pass	0.0190134	Chip01
S161-A11	BF083-003-1223_087	Unknown	0		Test	Cf01552709_m1	Test	16.3289	12.4074	0.941013	Pass	0.00909582	15.381	22.244	1	Pass	0.0190134	Chip01
S162-A11	BF083-003-1223_095	Unknown	0		Test	Cf01552709_m1	Test	16.5215	10.6023	0.980982	Pass	0.00909582	15.5797	19.2313	1	Pass	0.0190134	Chip01
S159-A11	BF083-003-1223_071	Unknown	0		Test	Cf01552709_m1	Test	16.858	8.05472	1	Pass	0.00909582	15.877	15.4684	1	Pass	0.0190134	Chip01
S158-A11	BF083-003-1223_063	Unknown	0		Test	Cf01552709_m1	Test	17.0284	7.00853	0.893074	Pass	0.00909582	16.0678	13.4516	1	Pass	0.0190134	Chip01
S157-A11	BF083-003-1223_055	Unknown	0		Test	Cf01552709_m1	Test	17.3506	5.38758	0.948424	Pass	0.00909582	16.3947	10.5876	1	Pass	0.0190134	Chip01
S172-A11	BF083-003-1223_032	Unknown	0		Test	Cf01552709_m1	Test	16.5005	10.7855	0.960411	Pass	0.00909582	15.5015	20.3655	1	Pass	0.0190134	Chip01
S173-A11	BF083-003-1223_040	Unknown	0		Test	Cf01552709_m1	Test	17.1757	6.21486	0.916786	Pass	0.00909582	16.1391	12.7667	1	Pass	0.0190134	Chip01
S174-A11	BF083-003-1223_048	Unknown	0		Test	Cf01552709_m1	Test	17.3666	5.31765	0.956453	Pass	0.00909582	16.2928	11.408	1	Pass	0.0190134	Chip01
S171-A11	BF083-003-1223_024	Unknown	0		Test	Cf01552709_m1	Test	16.9931	7.21346	1	Pass	0.00909582	16.0297	13.832	1	Pass	0.0190134	Chip01
S170-A11	BF083-003-1223_016	Unknown	0		Test	Cf01552709_m1	Test	16.8348	8.20914	1	Pass	0.00909582	15.8778	15.4599	1	Pass	0.0190134	Chip01
S169-A11	BF083-003-1223_008	Unknown	0		Test	Cf01552709_m1	Test	17.2218	5.98503	0.929132	Pass	0.00909582	16.2018	12.194	1	Pass	0.0190134	Chip01
S184-A11	BF083-003-1223_080	Unknown	0		Test	Cf01552709_m1	Test	16.6568	9.49285	0.999488	Pass	0.00909582	15.5451	19.7259	1	Pass	0.0190134	Chip01
S185-A11	BF083-003-1223_088	Unknown	0		Test	Cf01552709_m1	Test	16.4465	11.2717	0.968974	Pass	0.00909582	15.3942	22.0297	1	Pass	0.0190134	Chip01
S186-A11	BF083-003-1223_096	Unknown	0		Test	Cf01552709_m1	Test	17.0739	6.75309	0.887258	Pass	0.00909582	16.0856	13.2777	1	Pass	0.0190134	Chip01
S183-A11	BF083-003-1223_072	Unknown	0		Test	Cf01552709_m1	Test	17.2414	5.88998	0.927602	Pass	0.00909582	16.2436	11.8266	1	Pass	0.0190134	Chip01
S182-A11	BF083-003-1223_064	Unknown	0		Test	Cf01552709_m1	Test	16.6275	9.72321	0.996184	Pass	0.00909582	15.5173	20.1316	1	Pass	0.0190134	Chip01
S181-A11	BF083-003-1223_056	Unknown	0		Test	Cf01552709_m1	Test	16.6656	9.42542	0.997613	Pass	0.00909582	15.7005	17.6029	1	Pass	0.0190134	Chip01
S001-A17	BF083-003-1223_001	Unknown	0		Test	Cf02697525_m1	Test	13.2552	152.602	0.97503	Pass	0.00909582	12.6574	11.6502	1	Pass	0.0190134	Chip01
S002-A17	BF083-003-1223_009	Unknown	0		Test	Cf02697525_m1	Test	13.1509	166.16	0.953514	Pass	0.00909582	12.5992	12.1222	1	Pass	0.0190134	Chip01
S003-A17	BF083-003-1223_017	Unknown	0		Test	Cf02697525_m1	Test	13.1887	161.112	0.955375	Pass	0.00909582	12.7763	10.7414	1	Pass	0.0190134	Chip01
S006-A17	BF083-003-1223_041	Unknown	0		Test	Cf02697525_m1	Test	12.3613	316.603	0.962399	Pass	0.00909582	11.9103	19.4074	1	Pass	0.0190134	Chip01
S005-A17	BF083-003-1223_033	Unknown	0		Test	Cf02697525_m1	Test	12.2581	344.428	0.971269	Pass	0.00909582	11.735	21.8764	1	Pass	0.0190134	Chip01
S004-A17	BF083-003-1223_025	Unknown	0		Test	Cf02697525_m1	Test	12.5515	271.062	0.974889	Pass	0.00909582	12.1025	17.0194	1	Pass	0.0190134	Chip01
S013-A17	BF083-003-1223_049	Unknown	0		Test	Cf02697525_m1	Test	12.698	240.507	1	Pass	0.00909582	12.2083	15.8331	1	Pass	0.0190134	Chip01
S014-A17	BF083-003-1223_057	Unknown	0		Test	Cf02697525_m1	Test	13.3205	144.677	0.962878	Pass	0.00909582	12.7682	10.8005	1	Pass	0.0190134	Chip01
S015-A17	BF083-003-1223_065	Unknown	0		Test	Cf02697525_m1	Test	12.1107	388.473	0.950808	Pass	0.00909582	11.7076	22.2905	1	Pass	0.0190134	Chip01
S018-A17	BF083-003-1223_089	Unknown	0		Test	Cf02697525_m1	Test	13.2755	150.086	0.9798	Pass	0.00909582	12.7145	11.204	1	Pass	0.0190134	Chip01
S017-A17	BF083-003-1223_081	Unknown	0		Test	Cf02697525_m1	Test	11.8699	472.877	0.980638	Pass	0.00909582	11.7136	22.1997	1	Pass	0.0190134	Chip01
S016-A17	BF083-003-1223_073	Unknown	0		Test	Cf02697525_m1	Test	12.3654	315.539	0.974824	Pass	0.00909582	11.8116	20.7616	1	Pass	0.0190134	Chip01
S025-A17	BF083-003-1223_002	Unknown	0		Test	Cf02697525_m1	Test	12.9125	201.871	1	Pass	0.00909582	12.3655	14.2207	1	Pass	0.0190134	Chip01
S026-A17	BF083-003-1223_010	Unknown	0		Test	Cf02697525_m1	Test	13.2151	157.679	0.945716	Pass	0.00909582	12.7035	11.2888	1	Pass	0.0190134	Chip01
S027-A17	BF083-003-1223_018	Unknown	0		Test	Cf02697525_m1	Test	13.081	175.926	0.903697	Pass	0.00909582	12.933	9.65103	1	Pass	0.0190134	Chip01
S030-A17	BF083-003-1223_042	Unknown	0		Test	Cf02697525_m1	Test	13.1505	166.211	0.915351	Pass	0.00909582	12.6669	11.5746	1	Pass	0.0190134	Chip01
S029-A17	BF083-003-1223_034	Unknown	0		Test	Cf02697525_m1	Test	13.3561	140.531	0.95933	Pass	0.00909582	12.8645	10.1133	1	Pass	0.0190134	Chip01
S028-A17	BF083-003-1223_026	Unknown	0		Test	Cf02697525_m1	Test	13.2797	149.578	0.926229	Pass	0.00909582	12.7458	10.9672	1	Pass	0.0190134	Chip01
S037-A17	BF083-003-1223_050	Unknown	0		Test	Cf02697525_m1	Test	13.7342	103.207	1	Pass	0.00909582	13.2593	7.72229	1	Pass	0.0190134	Chip01
S038-A17	BF083-003-1223_058	Unknown	0		Test	Cf02697525_m1	Test	12.557	269.851	0.968533	Pass	0.00909582	12.2798	15.0785	1	Pass	0.0190134	Chip01
S039-A17	BF083-003-1223_066	Unknown	0		Test	Cf02697525_m1	Test	12.5518	270.985	0.999053	Pass	0.00909582	11.9601	18.7586	1	Pass	0.0190134	Chip01
S042-A17	BF083-003-1223_090	Unknown	0		Test	Cf02697525_m1	Test	12.6911	241.857	1	Pass	0.00909582	12.2897	14.9763	1	Pass	0.0190134	Chip01
S041-A17	BF083-003-1223_082	Unknown	0		Test	Cf02697525_m1	Test	12.1403	379.194	0.919897	Pass	0.00909582	11.838	20.39	1	Pass	0.0190134	Chip01
S040-A17	BF083-003-1223_074	Unknown	0		Test	Cf02697525_m1	Test	12.1892	364.366	0.944194	Pass	0.00909582	11.5908	24.1424	1	Pass	0.0190134	Chip01
S049-A17	BF083-003-1223_003	Unknown	0		Test	Cf02697525_m1	Test	12.9344	198.285	1	Pass	0.00909582	12.4179	13.7204	1	Pass	0.0190134	Chip01
S050-A17	BF083-003-1223_011	Unknown	0		Test	Cf02697525_m1	Test	13.079	176.205	0.908149	Pass	0.00909582	12.6362	11.8202	1	Pass	0.0190134	Chip01
S051-A17	BF083-003-1223_019	Unknown	0		Test	Cf02697525_m1	Test	13.4031	135.245	0.953259	Pass	0.00909582	13.0192	9.09871	1	Pass	0.0190134	Chip01
S054-A17	BF083-003-1223_043	Unknown	0		Test	Cf02697525_m1	Test	13.1825	161.931	0.929887	Pass	0.00909582	12.7587	10.8708	1	Pass	0.0190134	Chip01
S053-A17	BF083-003-1223_035	Unknown	0		Test	Cf02697525_m1	Test	13.2774	149.856	0.93575	Pass	0.00909582	12.8343	10.3238	1	Pass	0.0190134	Chip01
S052-A17	BF083-003-1223_027	Unknown	0		Test	Cf02697525_m1	Test	13.9174	88.8682	1	Pass	0.00909582	13.573	6.23287	1	Pass	0.0190134	Chip01
S061-A17	BF083-003-1223_051	Unknown	0		Test	Cf02697525_m1	Test	13.0675	177.865	0.917399	Pass	0.00909582	12.6282	11.8849	1	Pass	0.0190134	Chip01
S062-A17	BF083-003-1223_059	Unknown	0		Test	Cf02697525_m1	Test	12.3605	316.8	0.953366	Pass	0.00909582	12.0321	17.8587	1	Pass	0.0190134	Chip01
S063-A17	BF083-003-1223_067	Unknown	0		Test	Cf02697525_m1	Test	12.2447	348.214	0.941565	Pass	0.00909582	11.8439	20.3079	1	Pass	0.0190134	Chip01
S066-A17	BF083-003-1223_091	Unknown	0		Test	Cf02697525_m1	Test	12.9892	189.619	1	Pass	0.00909582	12.6563	11.6587	1	Pass	0.0190134	Chip01
S065-A17	BF083-003-1223_083	Unknown	0		Test	Cf02697525_m1	Test	12.4904	284.934	0.967146	Pass	0.00909582	12.0703	17.3985	1	Pass	0.0190134	Chip01
S064-A17	BF083-003-1223_075	Unknown	0		Test	Cf02697525_m1	Test	12.2978	333.438	0.934337	Pass	0.00909582	11.8863	19.7284	1	Pass	0.0190134	Chip01
S073-A17	BF083-003-1223_004	Unknown	0		Test	Cf02697525_m1	Test	12.9478	196.129	0.98858	Pass	0.00909582	12.5977	12.1351	1	Pass	0.0190134	Chip01
S074-A17	BF083-003-1223_012	Unknown	0		Test	Cf02697525_m1	Test	13.3449	141.819	0.952732	Pass	0.00909582	12.8794	10.0103	1	Pass	0.0190134	Chip01
S075-A17	BF083-003-1223_020	Unknown	0		Test	Cf02697525_m1	Test	13.3312	143.421	0.950508	Pass	0.00909582	12.8578	10.1594	1	Pass	0.0190134	Chip01
S078-A17	BF083-003-1223_044	Unknown	0		Test	Cf02697525_m1	Test	13.4451	130.686	0.957907	Pass	0.00909582	12.9754	9.37538	1	Pass	0.0190134	Chip01
S077-A17	BF083-003-1223_036	Unknown	0		Test	Cf02697525_m1	Test	13.6539	110.195	0.974201	Pass	0.00909582	13.2624	7.70581	1	Pass	0.0190134	Chip01
S076-A17	BF083-003-1223_028	Unknown	0		Test	Cf02697525_m1	Test	13.0559	179.561	0.899141	Pass	0.00909582	12.616	11.9842	1	Pass	0.0190134	Chip01
S085-A17	BF083-003-1223_052	Unknown	0		Test	Cf02697525_m1	Test	12.992	189.182	1	Pass	0.00909582	12.6623	11.6113	1	Pass	0.0190134	Chip01
S086-A17	BF083-003-1223_060	Unknown	0		Test	Cf02697525_m1	Test	12.6489	250.336	0.994957	Pass	0.00909582	12.2258	15.6448	1	Pass	0.0190134	Chip01
S087-A17	BF083-003-1223_068	Unknown	0		Test	Cf02697525_m1	Test	12.1989	361.495	0.935699	Pass	0.00909582	11.724	22.0422	1	Pass	0.0190134	Chip01
S090-A17	BF083-003-1223_092	Unknown	0		Test	Cf02697525_m1	Test	13.1219	170.141	0.875561	Pass	0.00909582	12.7186	11.173	1	Pass	0.0190134	Chip01
S089-A17	BF083-003-1223_084	Unknown	0		Test	Cf02697525_m1	Test	12.5993	260.695	0.986902	Pass	0.00909582	12.1112	16.919	1	Pass	0.0190134	Chip01
S088-A17	BF083-003-1223_076	Unknown	0		Test	Cf02697525_m1	Test	12.2524	346.034	0.935302	Pass	0.00909582	11.8264	20.5527	1	Pass	0.0190134	Chip01
S100-A17	BF083-003-1223_029	Unknown	0		Test	Cf02697525_m1	Test	12.9509	195.636	1	Pass	0.00909582	12.4808	13.1441	1	Pass	0.0190134	Chip01
S101-A17	BF083-003-1223_037	Unknown	0		Test	Cf02697525_m1	Test	13.0906	174.553	0.908774	Pass	0.00909582	12.661	11.621	1	Pass	0.0190134	Chip01
S102-A17	BF083-003-1223_045	Unknown	0		Test	Cf02697525_m1	Test	14.1345	74.4321	0.936048	Pass	0.00909582	13.6893	5.75691	1	Pass	0.0190134	Chip01
S099-A17	BF083-003-1223_021	Unknown	0		Test	Cf02697525_m1	Test	12.6966	240.771	0.993345	Pass	0.00909582	12.287	15.0046	1	Pass	0.0190134	Chip01
S098-A17	BF083-003-1223_013	Unknown	0		Test	Cf02697525_m1	Test	12.8279	216.301	1	Pass	0.00909582	12.3312	14.5585	1	Pass	0.0190134	Chip01
S097-A17	BF083-003-1223_005	Unknown	0		Test	Cf02697525_m1	Test	12.9699	192.62	1	Pass	0.00909582	12.5641	12.4164	1	Pass	0.0190134	Chip01
S112-A17	BF083-003-1223_077	Unknown	0		Test	Cf02697525_m1	Test	12.133	381.482	0.917266	Pass	0.00909582	11.7024	22.3703	1	Pass	0.0190134	Chip01
S113-A17	BF083-003-1223_085	Unknown	0		Test	Cf02697525_m1	Test	12.7253	235.193	0.989191	Pass	0.00909582	12.2575	15.3097	1	Pass	0.0190134	Chip01
S114-A17	BF083-003-1223_093	Unknown	0		Test	Cf02697525_m1	Test	13.2145	157.751	0.893894	Pass	0.00909582	12.772	10.773	1	Pass	0.0190134	Chip01
S111-A17	BF083-003-1223_069	Unknown	0		Test	Cf02697525_m1	Test	12.1327	381.552	0.912119	Pass	0.00909582	11.6962	22.4642	1	Pass	0.0190134	Chip01
S110-A17	BF083-003-1223_061	Unknown	0		Test	Cf02697525_m1	Test	13.207	158.72	0.89501	Pass	0.00909582	12.7534	10.9106	1	Pass	0.0190134	Chip01
S109-A17	BF083-003-1223_053	Unknown	0		Test	Cf02697525_m1	Test	14.7125	46.4321	0.958886	Pass	0.00909582	14.2945	3.80743	1	Pass	0.0190134	Chip01
S124-A17	BF083-003-1223_030	Unknown	0		Test	Cf02697525_m1	Test	12.6162	257.117	0.979336	Pass	0.00909582	12.1043	16.9987	1	Pass	0.0190134	Chip01
S125-A17	BF083-003-1223_038	Unknown	0		Test	Cf02697525_m1	Test	13.1184	170.627	0.915588	Pass	0.00909582	12.6343	11.8352	1	Pass	0.0190134	Chip01
S126-A17	BF083-003-1223_046	Unknown	0		Test	Cf02697525_m1	Test	13.5364	121.296	0.980116	Pass	0.00909582	13.0722	8.77526	1	Pass	0.0190134	Chip01
S123-A17	BF083-003-1223_022	Unknown	0		Test	Cf02697525_m1	Test	12.8829	206.801	1	Pass	0.00909582	12.4539	13.3877	1	Pass	0.0190134	Chip01
S122-A17	BF083-003-1223_014	Unknown	0		Test	Cf02697525_m1	Test	12.7089	238.37	0.989403	Pass	0.00909582	12.2709	15.1707	1	Pass	0.0190134	Chip01
S121-A17	BF083-003-1223_006	Unknown	0		Test	Cf02697525_m1	Test	12.6435	251.456	0.989801	Pass	0.00909582	12.1497	16.4794	1	Pass	0.0190134	Chip01
S136-A17	BF083-003-1223_078	Unknown	0		Test	Cf02697525_m1	Test	12.2708	340.868	0.927009	Pass	0.00909582	11.8346	20.4379	1	Pass	0.0190134	Chip01
S137-A17	BF083-003-1223_086	Unknown	0		Test	Cf02697525_m1	Test	12.0564	406.072	0.888605	Pass	0.00909582	11.6766	22.7674	1	Pass	0.0190134	Chip01
S138-A17	BF083-003-1223_094	Unknown	0		Test	Cf02697525_m1	Test	13.093	174.211	0.890063	Pass	0.00909582	12.5736	12.3361	1	Pass	0.0190134	Chip01
S135-A17	BF083-003-1223_070	Unknown	0		Test	Cf02697525_m1	Test	12.6187	256.593	0.969411	Pass	0.00909582	12.0613	17.5058	1	Pass	0.0190134	Chip01
S134-A17	BF083-003-1223_062	Unknown	0		Test	Cf02697525_m1	Test	12.6021	260.084	0.973	Pass	0.00909582	12.1597	16.3671	1	Pass	0.0190134	Chip01
S133-A17	BF083-003-1223_054	Unknown	0		Test	Cf02697525_m1	Test	13.2588	152.144	0.928269	Pass	0.00909582	12.8824	9.99037	1	Pass	0.0190134	Chip01
S148-A17	BF083-003-1223_031	Unknown	0		Test	Cf02697525_m1	Test	12.981	190.892	1	Pass	0.00909582	12.453	13.3955	1	Pass	0.0190134	Chip01
S149-A17	BF083-003-1223_039	Unknown	0		Test	Cf02697525_m1	Test	13.3944	136.201	0.960022	Pass	0.00909582	12.879	10.0137	1	Pass	0.0190134	Chip01
S150-A17	BF083-003-1223_047	Unknown	0		Test	Cf02697525_m1	Test	13.4469	130.485	0.958287	Pass	0.00909582	12.9487	9.54763	1	Pass	0.0190134	Chip01
S147-A17	BF083-003-1223_023	Unknown	0		Test	Cf02697525_m1	Test	12.8599	210.728	1	Pass	0.00909582	12.3842	14.04	1	Pass	0.0190134	Chip01
S146-A17	BF083-003-1223_015	Unknown	0		Test	Cf02697525_m1	Test	12.7563	229.332	1	Pass	0.00909582	12.1732	16.2177	1	Pass	0.0190134	Chip01
S145-A17	BF083-003-1223_007	Unknown	0		Test	Cf02697525_m1	Test	12.6827	243.531	0.983597	Pass	0.00909582	12.1384	16.608	1	Pass	0.0190134	Chip01
S160-A17	BF083-003-1223_079	Unknown	0		Test	Cf02697525_m1	Test	12.6739	245.28	0.989095	Pass	0.00909582	12.2088	15.8272	1	Pass	0.0190134	Chip01
S161-A17	BF083-003-1223_087	Unknown	0		Test	Cf02697525_m1	Test	12.4128	303.554	0.942457	Pass	0.00909582	12.0291	17.8951	1	Pass	0.0190134	Chip01
S162-A17	BF083-003-1223_095	Unknown	0		Test	Cf02697525_m1	Test	12.544	272.722	0.945645	Pass	0.00909582	12.0341	17.8335	1	Pass	0.0190134	Chip01
S159-A17	BF083-003-1223_071	Unknown	0		Test	Cf02697525_m1	Test	12.8255	216.73	0.991473	Pass	0.00909582	12.3474	14.3977	1	Pass	0.0190134	Chip01
S158-A17	BF083-003-1223_063	Unknown	0		Test	Cf02697525_m1	Test	13.2754	150.105	0.926175	Pass	0.00909582	12.8167	10.4485	1	Pass	0.0190134	Chip01
S157-A17	BF083-003-1223_055	Unknown	0		Test	Cf02697525_m1	Test	13.4412	131.098	0.966566	Pass	0.00909582	12.8463	10.2394	1	Pass	0.0190134	Chip01
S172-A17	BF083-003-1223_032	Unknown	0		Test	Cf02697525_m1	Test	12.5136	279.578	0.945799	Pass	0.00909582	12.2187	15.7213	1	Pass	0.0190134	Chip01
S173-A17	BF083-003-1223_040	Unknown	0		Test	Cf02697525_m1	Test	13.253	152.875	0.906585	Pass	0.00909582	12.6644	11.5941	1	Pass	0.0190134	Chip01
S174-A17	BF083-003-1223_048	Unknown	0		Test	Cf02697525_m1	Test	13.5418	120.763	0.97705	Pass	0.00909582	13.0249	9.06323	1	Pass	0.0190134	Chip01
S171-A17	BF083-003-1223_024	Unknown	0		Test	Cf02697525_m1	Test	13.223	156.658	0.930385	Pass	0.00909582	12.6622	11.6122	1	Pass	0.0190134	Chip01
S170-A17	BF083-003-1223_016	Unknown	0		Test	Cf02697525_m1	Test	12.7955	222.095	0.953412	Pass	0.00909582	12.3737	14.1416	1	Pass	0.0190134	Chip01
S169-A17	BF083-003-1223_008	Unknown	0		Test	Cf02697525_m1	Test	13.2825	149.238	0.919948	Pass	0.00909582	12.5357	12.6596	1	Pass	0.0190134	Chip01
S184-A17	BF083-003-1223_080	Unknown	0		Test	Cf02697525_m1	Test	12.8963	204.551	1	Pass	0.00909582	12.2383	15.5122	1	Pass	0.0190134	Chip01
S185-A17	BF083-003-1223_088	Unknown	0		Test	Cf02697525_m1	Test	12.5858	263.576	0.971328	Pass	0.00909582	12.1234	16.7791	1	Pass	0.0190134	Chip01
S186-A17	BF083-003-1223_096	Unknown	0		Test	Cf02697525_m1	Test	13.2138	157.842	0.910431	Pass	0.00909582	12.7238	11.133	1	Pass	0.0190134	Chip01
S183-A17	BF083-003-1223_072	Unknown	0		Test	Cf02697525_m1	Test	13.2577	152.289	0.904925	Pass	0.00909582	12.867	10.0955	1	Pass	0.0190134	Chip01
S182-A17	BF083-003-1223_064	Unknown	0		Test	Cf02697525_m1	Test	12.6075	258.954	0.974842	Pass	0.00909582	12.1013	17.0342	1	Pass	0.0190134	Chip01
S181-A17	BF083-003-1223_056	Unknown	0		Test	Cf02697525_m1	Test	12.9481	196.08	1	Pass	0.00909582	12.2339	15.5587	1	Pass	0.0190134	Chip01
S001-A08	BF083-003-1223_001	Unknown	0		Test	Cf02741608_m1	Test	13.9672	85.3249	1	Pass	0.00909582	13.0891	14.906	1	Pass	0.0190134	Chip01
S002-A08	BF083-003-1223_009	Unknown	0		Test	Cf02741608_m1	Test	13.8434	94.4007	1	Pass	0.00909582	12.9389	16.5794	1	Pass	0.0190134	Chip01
S003-A08	BF083-003-1223_017	Unknown	0		Test	Cf02741608_m1	Test	13.8854	91.2222	1	Pass	0.00909582	12.9832	16.0681	1	Pass	0.0190134	Chip01
S006-A08	BF083-003-1223_041	Unknown	0		Test	Cf02741608_m1	Test	13.4333	131.949	0.943423	Pass	0.00909582	12.4668	23.1668	1	Pass	0.0190134	Chip01
S005-A08	BF083-003-1223_033	Unknown	0		Test	Cf02741608_m1	Test	13.2262	156.257	0.897266	Pass	0.00909582	12.3854	24.5436	1	Pass	0.0190134	Chip01
S004-A08	BF083-003-1223_025	Unknown	0		Test	Cf02741608_m1	Test	13.4702	128.028	0.928737	Pass	0.00909582	12.7978	18.3238	1	Pass	0.0190134	Chip01
S013-A08	BF083-003-1223_049	Unknown	0		Test	Cf02741608_m1	Test	13.1411	167.502	0.87986	Pass	0.00909582	12.5783	21.4067	1	Pass	0.0190134	Chip01
S014-A08	BF083-003-1223_057	Unknown	0		Test	Cf02741608_m1	Test	13.8743	92.0485	0.971531	Pass	0.00909582	13.1006	14.7853	1	Pass	0.0190134	Chip01
S015-A08	BF083-003-1223_065	Unknown	0		Test	Cf02741608_m1	Test	12.9041	203.256	0.984612	Pass	0.00909582	12.2196	27.6024	1	Pass	0.0190134	Chip01
S018-A08	BF083-003-1223_089	Unknown	0		Test	Cf02741608_m1	Test	13.8964	90.4019	0.993076	Pass	0.00909582	13.1306	14.4741	1	Pass	0.0190134	Chip01
S017-A08	BF083-003-1223_081	Unknown	0		Test	Cf02741608_m1	Test	13.011	186.273	0.858833	Pass	0.00909582	12.4694	23.1246	1	Pass	0.0190134	Chip01
S016-A08	BF083-003-1223_073	Unknown	0		Test	Cf02741608_m1	Test	13.4768	127.338	0.950804	Pass	0.00909582	12.5693	21.5445	1	Pass	0.0190134	Chip01
S025-A08	BF083-003-1223_002	Unknown	0		Test	Cf02741608_m1	Test	13.6167	113.597	0.954233	Pass	0.00909582	12.7732	18.6457	1	Pass	0.0190134	Chip01
S026-A08	BF083-003-1223_010	Unknown	0		Test	Cf02741608_m1	Test	13.7885	98.7327	0.97965	Pass	0.00909582	13.0565	15.2547	1	Pass	0.0190134	Chip01
S027-A08	BF083-003-1223_018	Unknown	0		Test	Cf02741608_m1	Test	13.9006	90.0976	0.970426	Pass	0.00909582	13.2194	13.5914	1	Pass	0.0190134	Chip01
S030-A08	BF083-003-1223_042	Unknown	0		Test	Cf02741608_m1	Test	13.9448	86.9027	1	Pass	0.00909582	13.0241	15.6084	1	Pass	0.0190134	Chip01
S029-A08	BF083-003-1223_034	Unknown	0		Test	Cf02741608_m1	Test	14.0022	82.9239	0.850495	Pass	0.00909582	13.2396	13.3976	1	Pass	0.0190134	Chip01
S028-A08	BF083-003-1223_026	Unknown	0		Test	Cf02741608_m1	Test	14.1713	72.2287	0.847611	Pass	0.00909582	13.2548	13.2548	1	Pass	0.0190134	Chip01
S037-A08	BF083-003-1223_050	Unknown	0		Test	Cf02741608_m1	Test	14.5727	52.0462	0.917493	Pass	0.00909582	13.6963	9.69343	1	Pass	0.0190134	Chip01
S038-A08	BF083-003-1223_058	Unknown	0		Test	Cf02741608_m1	Test	13.3846	137.301	0.901221	Pass	0.00909582	12.7866	18.4694	1	Pass	0.0190134	Chip01
S039-A08	BF083-003-1223_066	Unknown	0		Test	Cf02741608_m1	Test	13.0695	177.575	0.844956	Pass	0.00909582	12.6059	20.9925	1	Pass	0.0190134	Chip01
S042-A08	BF083-003-1223_090	Unknown	0		Test	Cf02741608_m1	Test	13.5445	120.496	0.949583	Pass	0.00909582	12.6638	20.1494	1	Pass	0.0190134	Chip01
S041-A08	BF083-003-1223_082	Unknown	0		Test	Cf02741608_m1	Test	13.1037	172.69	0.862386	Pass	0.00909582	12.2464	27.0825	1	Pass	0.0190134	Chip01
S040-A08	BF083-003-1223_074	Unknown	0		Test	Cf02741608_m1	Test	13.2382	154.724	0.894589	Pass	0.00909582	12.4182	23.9798	1	Pass	0.0190134	Chip01
S049-A08	BF083-003-1223_003	Unknown	0		Test	Cf02741608_m1	Test	13.6719	108.593	0.96649	Pass	0.00909582	12.828	17.935	1	Pass	0.0190134	Chip01
S050-A08	BF083-003-1223_011	Unknown	0		Test	Cf02741608_m1	Test	13.8824	91.4422	0.990161	Pass	0.00909582	13.0055	15.8155	1	Pass	0.0190134	Chip01
S051-A08	BF083-003-1223_019	Unknown	0		Test	Cf02741608_m1	Test	14.2341	68.6173	0.879192	Pass	0.00909582	13.5076	11.0805	1	Pass	0.0190134	Chip01
S054-A08	BF083-003-1223_043	Unknown	0		Test	Cf02741608_m1	Test	14.0563	79.3425	0.857975	Pass	0.00909582	13.342	12.4605	1	Pass	0.0190134	Chip01
S053-A08	BF083-003-1223_035	Unknown	0		Test	Cf02741608_m1	Test	13.8339	95.1372	0.956539	Pass	0.00909582	13.1668	14.1075	1	Pass	0.0190134	Chip01
S052-A08	BF083-003-1223_027	Unknown	0		Test	Cf02741608_m1	Test	14.794	43.4444	0.957049	Pass	0.00909582	14.0429	7.58265	1	Pass	0.0190134	Chip01
S061-A08	BF083-003-1223_051	Unknown	0		Test	Cf02741608_m1	Test	13.8084	97.1374	0.981123	Pass	0.00909582	13.1077	14.7112	1	Pass	0.0190134	Chip01
S062-A08	BF083-003-1223_059	Unknown	0		Test	Cf02741608_m1	Test	13.2544	152.702	0.880154	Pass	0.00909582	12.6606	20.1946	1	Pass	0.0190134	Chip01
S063-A08	BF083-003-1223_067	Unknown	0		Test	Cf02741608_m1	Test	13.1261	169.561	0.870482	Pass	0.00909582	12.3771	24.687	1	Pass	0.0190134	Chip01
S066-A08	BF083-003-1223_091	Unknown	0		Test	Cf02741608_m1	Test	13.9462	86.8001	1	Pass	0.00909582	13.0841	14.9587	1	Pass	0.0190134	Chip01
S065-A08	BF083-003-1223_083	Unknown	0		Test	Cf02741608_m1	Test	13.3408	142.292	0.903582	Pass	0.00909582	12.5144	22.3995	1	Pass	0.0190134	Chip01
S064-A08	BF083-003-1223_075	Unknown	0		Test	Cf02741608_m1	Test	13.3176	145.014	0.894556	Pass	0.00909582	12.6182	20.8105	1	Pass	0.0190134	Chip01
S073-A08	BF083-003-1223_004	Unknown	0		Test	Cf02741608_m1	Test	13.7402	102.704	0.964763	Pass	0.00909582	12.952	16.4266	1	Pass	0.0190134	Chip01
S074-A08	BF083-003-1223_012	Unknown	0		Test	Cf02741608_m1	Test	13.9703	85.1135	0.985086	Pass	0.00909582	13.1552	14.2233	1	Pass	0.0190134	Chip01
S075-A08	BF083-003-1223_020	Unknown	0		Test	Cf02741608_m1	Test	14.1832	71.5307	0.860384	Pass	0.00909582	13.3549	12.3465	1	Pass	0.0190134	Chip01
S078-A08	BF083-003-1223_044	Unknown	0		Test	Cf02741608_m1	Test	14.2742	66.4106	0.886639	Pass	0.00909582	13.4489	11.5508	1	Pass	0.0190134	Chip01
S077-A08	BF083-003-1223_036	Unknown	0		Test	Cf02741608_m1	Test	14.4389	58.0538	0.912209	Pass	0.00909582	13.6809	9.79994	1	Pass	0.0190134	Chip01
S076-A08	BF083-003-1223_028	Unknown	0		Test	Cf02741608_m1	Test	13.9863	84.0081	1	Pass	0.00909582	13.1223	14.5589	1	Pass	0.0190134	Chip01
S085-A08	BF083-003-1223_052	Unknown	0		Test	Cf02741608_m1	Test	13.9343	87.651	1	Pass	0.00909582	13.1513	14.2635	1	Pass	0.0190134	Chip01
S086-A08	BF083-003-1223_060	Unknown	0		Test	Cf02741608_m1	Test	13.6466	110.86	0.981236	Pass	0.00909582	12.7572	18.8578	1	Pass	0.0190134	Chip01
S087-A08	BF083-003-1223_068	Unknown	0		Test	Cf02741608_m1	Test	13.1	173.213	0.866133	Pass	0.00909582	12.2966	26.1366	1	Pass	0.0190134	Chip01
S090-A08	BF083-003-1223_092	Unknown	0		Test	Cf02741608_m1	Test	14.0362	80.6549	0.816017	Pass	0.00909582	13.2337	13.4544	1	Pass	0.0190134	Chip01
S089-A08	BF083-003-1223_084	Unknown	0		Test	Cf02741608_m1	Test	13.3651	139.496	0.895116	Pass	0.00909582	12.5568	21.7361	1	Pass	0.0190134	Chip01
S088-A08	BF083-003-1223_076	Unknown	0		Test	Cf02741608_m1	Test	13.3945	136.189	0.919061	Pass	0.00909582	12.5668	21.5818	1	Pass	0.0190134	Chip01
S100-A08	BF083-003-1223_029	Unknown	0		Test	Cf02741608_m1	Test	13.7473	102.105	0.961318	Pass	0.00909582	12.9756	16.1546	1	Pass	0.0190134	Chip01
S101-A08	BF083-003-1223_037	Unknown	0		Test	Cf02741608_m1	Test	13.9265	88.2115	0.993064	Pass	0.00909582	13.1073	14.7151	1	Pass	0.0190134	Chip01
S102-A08	BF083-003-1223_045	Unknown	0		Test	Cf02741608_m1	Test	14.8541	41.3618	0.997057	Pass	0.00909582	14.024	7.68474	1	Pass	0.0190134	Chip01
S099-A08	BF083-003-1223_021	Unknown	0		Test	Cf02741608_m1	Test	13.67	108.757	0.954641	Pass	0.00909582	12.879	17.2991	1	Pass	0.0190134	Chip01
S098-A08	BF083-003-1223_013	Unknown	0		Test	Cf02741608_m1	Test	13.5895	116.145	0.941512	Pass	0.00909582	12.8021	18.2678	1	Pass	0.0190134	Chip01
S097-A08	BF083-003-1223_005	Unknown	0		Test	Cf02741608_m1	Test	13.6384	111.601	0.95117	Pass	0.00909582	12.8342	17.8574	1	Pass	0.0190134	Chip01
S112-A08	BF083-003-1223_077	Unknown	0		Test	Cf02741608_m1	Test	13.2167	157.473	0.878139	Pass	0.00909582	12.3408	25.3305	1	Pass	0.0190134	Chip01
S113-A08	BF083-003-1223_085	Unknown	0		Test	Cf02741608_m1	Test	13.4934	125.624	0.921757	Pass	0.00909582	12.6868	19.8236	1	Pass	0.0190134	Chip01
S114-A08	BF083-003-1223_093	Unknown	0		Test	Cf02741608_m1	Test	14.0755	78.1046	0.800116	Pass	0.00909582	13.2701	13.1116	1	Pass	0.0190134	Chip01
S111-A08	BF083-003-1223_069	Unknown	0		Test	Cf02741608_m1	Test	13.1135	171.31	0.867188	Pass	0.00909582	12.2686	26.6602	1	Pass	0.0190134	Chip01
S110-A08	BF083-003-1223_061	Unknown	0		Test	Cf02741608_m1	Test	13.9744	84.826	0.965659	Pass	0.00909582	13.2963	12.8703	1	Pass	0.0190134	Chip01
S109-A08	BF083-003-1223_053	Unknown	0		Test	Cf02741608_m1	Test	15.7334	20.1759	0.940472	Pass	0.00909582	14.8424	4.30297	1	Pass	0.0190134	Chip01
S124-A08	BF083-003-1223_030	Unknown	0		Test	Cf02741608_m1	Test	13.5556	119.41	0.945611	Pass	0.00909582	12.6584	20.2254	1	Pass	0.0190134	Chip01
S125-A08	BF083-003-1223_038	Unknown	0		Test	Cf02741608_m1	Test	13.9571	86.0335	1	Pass	0.00909582	13.162	14.155	1	Pass	0.0190134	Chip01
S126-A08	BF083-003-1223_046	Unknown	0		Test	Cf02741608_m1	Test	14.2925	65.4228	0.89966	Pass	0.00909582	13.5512	10.7438	1	Pass	0.0190134	Chip01
S123-A08	BF083-003-1223_022	Unknown	0		Test	Cf02741608_m1	Test	13.7612	100.953	0.973497	Pass	0.00909582	12.8971	17.0782	1	Pass	0.0190134	Chip01
S122-A08	BF083-003-1223_014	Unknown	0		Test	Cf02741608_m1	Test	13.4593	129.175	0.923886	Pass	0.00909582	12.601	21.0661	1	Pass	0.0190134	Chip01
S121-A08	BF083-003-1223_006	Unknown	0		Test	Cf02741608_m1	Test	13.3629	139.757	0.900534	Pass	0.00909582	12.5132	22.4184	1	Pass	0.0190134	Chip01
S136-A08	BF083-003-1223_078	Unknown	0		Test	Cf02741608_m1	Test	13.2566	152.424	0.872187	Pass	0.00909582	12.5337	22.0948	1	Pass	0.0190134	Chip01
S137-A08	BF083-003-1223_086	Unknown	0		Test	Cf02741608_m1	Test	12.8909	205.452	0.971919	Pass	0.00909582	12.1149	29.728	1	Pass	0.0190134	Chip01
S138-A08	BF083-003-1223_094	Unknown	0		Test	Cf02741608_m1	Test	13.8672	92.5857	0.964589	Pass	0.00909582	13.0218	15.634	1	Pass	0.0190134	Chip01
S135-A08	BF083-003-1223_070	Unknown	0		Test	Cf02741608_m1	Test	13.4793	127.079	0.908471	Pass	0.00909582	12.6517	20.3216	1	Pass	0.0190134	Chip01
S134-A08	BF083-003-1223_062	Unknown	0		Test	Cf02741608_m1	Test	13.5024	124.712	0.918096	Pass	0.00909582	12.6897	19.7817	1	Pass	0.0190134	Chip01
S133-A08	BF083-003-1223_054	Unknown	0		Test	Cf02741608_m1	Test	14.2322	68.7266	0.878362	Pass	0.00909582	13.3612	12.292	1	Pass	0.0190134	Chip01
S148-A08	BF083-003-1223_031	Unknown	0		Test	Cf02741608_m1	Test	13.8571	93.352	0.994613	Pass	0.00909582	12.9791	16.1148	1	Pass	0.0190134	Chip01
S149-A08	BF083-003-1223_039	Unknown	0		Test	Cf02741608_m1	Test	14.137	74.2814	0.865826	Pass	0.00909582	13.3368	12.5066	1	Pass	0.0190134	Chip01
S150-A08	BF083-003-1223_047	Unknown	0		Test	Cf02741608_m1	Test	14.395	60.1731	0.923904	Pass	0.00909582	13.4847	11.2621	1	Pass	0.0190134	Chip01
S147-A08	BF083-003-1223_023	Unknown	0		Test	Cf02741608_m1	Test	13.7467	102.158	0.98533	Pass	0.00909582	12.7367	19.1342	1	Pass	0.0190134	Chip01
S146-A08	BF083-003-1223_015	Unknown	0		Test	Cf02741608_m1	Test	13.4164	133.78	0.906092	Pass	0.00909582	12.481	22.9361	1	Pass	0.0190134	Chip01
S145-A08	BF083-003-1223_007	Unknown	0		Test	Cf02741608_m1	Test	13.4112	134.347	0.911029	Pass	0.00909582	12.5239	22.2483	1	Pass	0.0190134	Chip01
S160-A08	BF083-003-1223_079	Unknown	0		Test	Cf02741608_m1	Test	13.6597	109.675	0.949095	Pass	0.00909582	12.7149	19.4322	1	Pass	0.0190134	Chip01
S161-A08	BF083-003-1223_087	Unknown	0		Test	Cf02741608_m1	Test	13.3255	144.084	0.889142	Pass	0.00909582	12.358	25.0243	1	Pass	0.0190134	Chip01
S162-A08	BF083-003-1223_095	Unknown	0		Test	Cf02741608_m1	Test	13.5148	123.456	0.926404	Pass	0.00909582	12.5543	21.7741	1	Pass	0.0190134	Chip01
S159-A08	BF083-003-1223_071	Unknown	0		Test	Cf02741608_m1	Test	13.7441	102.376	0.972392	Pass	0.00909582	12.9236	16.7611	1	Pass	0.0190134	Chip01
S158-A08	BF083-003-1223_063	Unknown	0		Test	Cf02741608_m1	Test	14.2673	66.7868	0.890189	Pass	0.00909582	13.4431	11.5992	1	Pass	0.0190134	Chip01
S157-A08	BF083-003-1223_055	Unknown	0		Test	Cf02741608_m1	Test	14.0054	82.7097	0.839535	Pass	0.00909582	13.2977	12.8573	1	Pass	0.0190134	Chip01
S172-A08	BF083-003-1223_032	Unknown	0		Test	Cf02741608_m1	Test	13.595	115.626	0.927216	Pass	0.00909582	12.7031	19.5952	1	Pass	0.0190134	Chip01
S173-A08	BF083-003-1223_040	Unknown	0		Test	Cf02741608_m1	Test	14.0307	81.0178	0.823209	Pass	0.00909582	13.023	15.6204	1	Pass	0.0190134	Chip01
S174-A08	BF083-003-1223_048	Unknown	0		Test	Cf02741608_m1	Test	14.0069	82.6054	0.814451	Pass	0.00909582	13.4187	11.8013	1	Pass	0.0190134	Chip01
S171-A08	BF083-003-1223_024	Unknown	0		Test	Cf02741608_m1	Test	13.9567	86.0588	0.983329	Pass	0.00909582	13.0494	15.3314	1	Pass	0.0190134	Chip01
S170-A08	BF083-003-1223_016	Unknown	0		Test	Cf02741608_m1	Test	13.7004	106.095	0.937203	Pass	0.00909582	12.7361	19.1428	1	Pass	0.0190134	Chip01
S169-A08	BF083-003-1223_008	Unknown	0		Test	Cf02741608_m1	Test	13.8446	94.3104	0.97141	Pass	0.00909582	12.8407	17.7748	1	Pass	0.0190134	Chip01
S184-A08	BF083-003-1223_080	Unknown	0		Test	Cf02741608_m1	Test	13.7991	97.8788	0.984317	Pass	0.00909582	12.8337	17.8635	1	Pass	0.0190134	Chip01
S185-A08	BF083-003-1223_088	Unknown	0		Test	Cf02741608_m1	Test	13.3628	139.767	0.881585	Pass	0.00909582	12.5144	22.3991	1	Pass	0.0190134	Chip01
S186-A08	BF083-003-1223_096	Unknown	0		Test	Cf02741608_m1	Test	13.9934	83.5223	0.971879	Pass	0.00909582	13.0704	15.1049	1	Pass	0.0190134	Chip01
S183-A08	BF083-003-1223_072	Unknown	0		Test	Cf02741608_m1	Test	14.1654	72.5783	0.849726	Pass	0.00909582	13.3404	12.474	1	Pass	0.0190134	Chip01
S182-A08	BF083-003-1223_064	Unknown	0		Test	Cf02741608_m1	Test	13.5405	120.884	0.918966	Pass	0.00909582	12.5154	22.3836	1	Pass	0.0190134	Chip01
S181-A08	BF083-003-1223_056	Unknown	0		Test	Cf02741608_m1	Test	13.7105	105.22	0.967626	Pass	0.00909582	12.7242	19.3042	1	Pass	0.0190134	Chip01
S001-A20	BF083-003-1223_001	Unknown	0		Test	Cf04931159_m1	Test	12.1073	389.553	0.911875	Pass	0.00909582	11.2051	27.2653	1	Pass	0.0190134	Chip01
S002-A20	BF083-003-1223_009	Unknown	0		Test	Cf04931159_m1	Test	12.4559	293.066	0.979776	Pass	0.00909582	11.2612	26.1853	1	Pass	0.0190134	Chip01
S003-A20	BF083-003-1223_017	Unknown	0		Test	Cf04931159_m1	Test	12.5324	275.324	0.982721	Pass	0.00909582	11.3917	23.8367	1	Pass	0.0190134	Chip01
S006-A20	BF083-003-1223_041	Unknown	0		Test	Cf04931159_m1	Test	12.4894	285.163	0.971991	Pass	0.00909582	11.2615	26.18	1	Pass	0.0190134	Chip01
S005-A20	BF083-003-1223_033	Unknown	0		Test	Cf04931159_m1	Test	12.0301	414.896	0.908903	Pass	0.00909582	10.7769	37.1108	1	Pass	0.0190134	Chip01
S004-A20	BF083-003-1223_025	Unknown	0		Test	Cf04931159_m1	Test	12.0221	417.616	0.904734	Pass	0.00909582	10.9414	32.9649	1	Pass	0.0190134	Chip01
S013-A20	BF083-003-1223_049	Unknown	0		Test	Cf04931159_m1	Test	12.0811	397.983	0.91069	Pass	0.00909582	11.2078	27.2112	1	Pass	0.0190134	Chip01
S014-A20	BF083-003-1223_057	Unknown	0		Test	Cf04931159_m1	Test	12.5273	276.468	0.974947	Pass	0.00909582	11.3736	24.1502	1	Pass	0.0190134	Chip01
S015-A20	BF083-003-1223_065	Unknown	0		Test	Cf04931159_m1	Test	11.4902	644.732	0.974079	Pass	0.00909582	10.4537	46.8364	1	Pass	0.0190134	Chip01
S018-A20	BF083-003-1223_089	Unknown	0		Test	Cf04931159_m1	Test	12.3212	327.143	0.938625	Pass	0.00909582	11.296	25.5384	1	Pass	0.0190134	Chip01
S017-A20	BF083-003-1223_081	Unknown	0		Test	Cf04931159_m1	Test	12.0788	398.729	0.910573	Pass	0.00909582	11.0588	30.2935	1	Pass	0.0190134	Chip01
S016-A20	BF083-003-1223_073	Unknown	0		Test	Cf04931159_m1	Test	11.9242	452.362	1	Pass	0.00909582	10.761	37.5382	1	Pass	0.0190134	Chip01
S025-A20	BF083-003-1223_002	Unknown	0		Test	Cf04931159_m1	Test	11.9417	445.959	0.994972	Pass	0.00909582	10.8458	35.315	1	Pass	0.0190134	Chip01
S026-A20	BF083-003-1223_010	Unknown	0		Test	Cf04931159_m1	Test	12.6009	260.344	0.971304	Pass	0.00909582	11.5567	21.1664	1	Pass	0.0190134	Chip01
S027-A20	BF083-003-1223_018	Unknown	0		Test	Cf04931159_m1	Test	12.7914	222.849	0.993714	Pass	0.00909582	11.7013	19.0734	1	Pass	0.0190134	Chip01
S030-A20	BF083-003-1223_042	Unknown	0		Test	Cf04931159_m1	Test	13.1825	161.928	0.916956	Pass	0.00909582	12.0371	14.9772	1	Pass	0.0190134	Chip01
S029-A20	BF083-003-1223_034	Unknown	0		Test	Cf04931159_m1	Test	12.8165	218.324	0.984579	Pass	0.00909582	11.744	18.4967	1	Pass	0.0190134	Chip01
S028-A20	BF083-003-1223_026	Unknown	0		Test	Cf04931159_m1	Test	12.6748	245.101	0.959988	Pass	0.00909582	11.5179	21.7667	1	Pass	0.0190134	Chip01
S037-A20	BF083-003-1223_050	Unknown	0		Test	Cf04931159_m1	Test	13.163	164.531	0.885494	Pass	0.00909582	12.0917	14.3994	1	Pass	0.0190134	Chip01
S038-A20	BF083-003-1223_058	Unknown	0		Test	Cf04931159_m1	Test	12.3263	325.781	0.933548	Pass	0.00909582	11.2801	25.8307	1	Pass	0.0190134	Chip01
S039-A20	BF083-003-1223_066	Unknown	0		Test	Cf04931159_m1	Test	11.79	504.746	0.972245	Pass	0.00909582	10.8351	35.5886	1	Pass	0.0190134	Chip01
S042-A20	BF083-003-1223_090	Unknown	0		Test	Cf04931159_m1	Test	12.6497	250.169	0.970883	Pass	0.00909582	11.5708	20.9526	1	Pass	0.0190134	Chip01
S041-A20	BF083-003-1223_082	Unknown	0		Test	Cf04931159_m1	Test	11.9641	437.864	0.98764	Pass	0.00909582	10.9017	33.9214	1	Pass	0.0190134	Chip01
S040-A20	BF083-003-1223_074	Unknown	0		Test	Cf04931159_m1	Test	11.6382	571.357	0.974341	Pass	0.00909582	10.492	45.5601	1	Pass	0.0190134	Chip01
S049-A20	BF083-003-1223_003	Unknown	0		Test	Cf04931159_m1	Test	12.3987	307.08	0.944782	Pass	0.00909582	11.2385	26.6164	1	Pass	0.0190134	Chip01
S050-A20	BF083-003-1223_011	Unknown	0		Test	Cf04931159_m1	Test	12.3503	319.465	0.913619	Pass	0.00909582	11.3034	25.4016	1	Pass	0.0190134	Chip01
S051-A20	BF083-003-1223_019	Unknown	0		Test	Cf04931159_m1	Test	13.2138	157.847	0.900509	Pass	0.00909582	12.1127	14.1839	1	Pass	0.0190134	Chip01
S054-A20	BF083-003-1223_043	Unknown	0		Test	Cf04931159_m1	Test	12.8126	219.026	0.969155	Pass	0.00909582	11.8186	17.5287	1	Pass	0.0190134	Chip01
S053-A20	BF083-003-1223_035	Unknown	0		Test	Cf04931159_m1	Test	12.6876	242.561	0.957579	Pass	0.00909582	11.6392	19.9462	1	Pass	0.0190134	Chip01
S052-A20	BF083-003-1223_027	Unknown	0		Test	Cf04931159_m1	Test	12.9222	200.271	0.984435	Pass	0.00909582	11.892	16.6268	1	Pass	0.0190134	Chip01
S061-A20	BF083-003-1223_051	Unknown	0		Test	Cf04931159_m1	Test	12.6838	243.302	0.97022	Pass	0.00909582	11.6461	19.8478	1	Pass	0.0190134	Chip01
S062-A20	BF083-003-1223_059	Unknown	0		Test	Cf04931159_m1	Test	11.9651	437.513	1	Pass	0.00909582	10.8109	36.2132	1	Pass	0.0190134	Chip01
S063-A20	BF083-003-1223_067	Unknown	0		Test	Cf04931159_m1	Test	11.9569	440.447	0.999315	Pass	0.00909582	10.9383	33.0402	1	Pass	0.0190134	Chip01
S066-A20	BF083-003-1223_091	Unknown	0		Test	Cf04931159_m1	Test	12.7816	224.632	0.951444	Pass	0.00909582	11.7237	18.7688	1	Pass	0.0190134	Chip01
S065-A20	BF083-003-1223_083	Unknown	0		Test	Cf04931159_m1	Test	11.8205	492.36	0.982659	Pass	0.00909582	10.7386	38.1493	1	Pass	0.0190134	Chip01
S064-A20	BF083-003-1223_075	Unknown	0		Test	Cf04931159_m1	Test	12.2102	358.166	0.902997	Pass	0.00909582	11.0383	30.7448	1	Pass	0.0190134	Chip01
S073-A20	BF083-003-1223_004	Unknown	0		Test	Cf04931159_m1	Test	13.0269	183.868	0.879403	Pass	0.00909582	11.9333	16.1394	1	Pass	0.0190134	Chip01
S074-A20	BF083-003-1223_012	Unknown	0		Test	Cf04931159_m1	Test	12.506	281.329	0.924895	Pass	0.00909582	11.5444	21.3556	1	Pass	0.0190134	Chip01
S075-A20	BF083-003-1223_020	Unknown	0		Test	Cf04931159_m1	Test	12.8785	207.556	0.985832	Pass	0.00909582	11.8181	17.5355	1	Pass	0.0190134	Chip01
S078-A20	BF083-003-1223_044	Unknown	0		Test	Cf04931159_m1	Test	13.6708	108.69	0.979538	Pass	0.00909582	12.5201	10.5775	1	Pass	0.0190134	Chip01
S077-A20	BF083-003-1223_036	Unknown	0		Test	Cf04931159_m1	Test	13.2048	159.006	0.892774	Pass	0.00909582	12.0885	14.4331	1	Pass	0.0190134	Chip01
S076-A20	BF083-003-1223_028	Unknown	0		Test	Cf04931159_m1	Test	12.4472	295.15	0.919297	Pass	0.00909582	11.5009	22.0347	1	Pass	0.0190134	Chip01
S085-A20	BF083-003-1223_052	Unknown	0		Test	Cf04931159_m1	Test	12.8964	204.534	0.996813	Pass	0.00909582	11.7055	19.0157	1	Pass	0.0190134	Chip01
S086-A20	BF083-003-1223_060	Unknown	0		Test	Cf04931159_m1	Test	12.5537	270.574	0.960951	Pass	0.00909582	11.4677	22.5675	1	Pass	0.0190134	Chip01
S087-A20	BF083-003-1223_068	Unknown	0		Test	Cf04931159_m1	Test	11.9508	442.651	1	Pass	0.00909582	10.8619	34.9091	1	Pass	0.0190134	Chip01
S090-A20	BF083-003-1223_092	Unknown	0		Test	Cf04931159_m1	Test	12.6522	249.664	0.941483	Pass	0.00909582	11.5044	21.9798	1	Pass	0.0190134	Chip01
S089-A20	BF083-003-1223_084	Unknown	0		Test	Cf04931159_m1	Test	12.2935	334.609	0.920568	Pass	0.00909582	11.0654	30.1494	1	Pass	0.0190134	Chip01
S088-A20	BF083-003-1223_076	Unknown	0		Test	Cf04931159_m1	Test	11.973	434.707	0.999502	Pass	0.00909582	10.9128	33.6516	1	Pass	0.0190134	Chip01
S100-A20	BF083-003-1223_029	Unknown	0		Test	Cf04931159_m1	Test	12.2416	349.106	0.89566	Pass	0.00909582	11.1612	28.1414	1	Pass	0.0190134	Chip01
S101-A20	BF083-003-1223_037	Unknown	0		Test	Cf04931159_m1	Test	12.3904	309.177	0.924692	Pass	0.00909582	11.2911	25.6277	1	Pass	0.0190134	Chip01
S102-A20	BF083-003-1223_045	Unknown	0		Test	Cf04931159_m1	Test	13.2264	156.234	0.911011	Pass	0.00909582	12.2984	12.4083	1	Pass	0.0190134	Chip01
S099-A20	BF083-003-1223_021	Unknown	0		Test	Cf04931159_m1	Test	12.2259	353.599	0.901347	Pass	0.00909582	11.1851	27.6613	1	Pass	0.0190134	Chip01
S098-A20	BF083-003-1223_013	Unknown	0		Test	Cf04931159_m1	Test	12.4027	306.075	0.928901	Pass	0.00909582	11.2733	25.9587	1	Pass	0.0190134	Chip01
S097-A20	BF083-003-1223_005	Unknown	0		Test	Cf04931159_m1	Test	12.5388	273.897	0.957472	Pass	0.00909582	11.3751	24.1241	1	Pass	0.0190134	Chip01
S112-A20	BF083-003-1223_077	Unknown	0		Test	Cf04931159_m1	Test	12.3233	326.586	0.924503	Pass	0.00909582	11.1256	28.8705	1	Pass	0.0190134	Chip01
S113-A20	BF083-003-1223_085	Unknown	0		Test	Cf04931159_m1	Test	12.3439	321.126	0.903169	Pass	0.00909582	11.2016	27.3341	1	Pass	0.0190134	Chip01
S114-A20	BF083-003-1223_093	Unknown	0		Test	Cf04931159_m1	Test	12.8346	215.129	0.954001	Pass	0.00909582	11.7331	18.6427	1	Pass	0.0190134	Chip01
S111-A20	BF083-003-1223_069	Unknown	0		Test	Cf04931159_m1	Test	11.9592	439.643	0.974501	Pass	0.00909582	11.0259	31.0201	1	Pass	0.0190134	Chip01
S110-A20	BF083-003-1223_061	Unknown	0		Test	Cf04931159_m1	Test	12.9264	199.58	0.962379	Pass	0.00909582	11.7965	17.8101	1	Pass	0.0190134	Chip01
S109-A20	BF083-003-1223_053	Unknown	0		Test	Cf04931159_m1	Test	14.1983	70.6562	0.858818	Pass	0.00909582	12.9688	7.65768	1	Pass	0.0190134	Chip01
S124-A20	BF083-003-1223_030	Unknown	0		Test	Cf04931159_m1	Test	12.2171	356.145	0.899787	Pass	0.00909582	11.0843	29.7421	1	Pass	0.0190134	Chip01
S125-A20	BF083-003-1223_038	Unknown	0		Test	Cf04931159_m1	Test	12.2842	337.171	0.922896	Pass	0.00909582	11.1579	28.2066	1	Pass	0.0190134	Chip01
S126-A20	BF083-003-1223_046	Unknown	0		Test	Cf04931159_m1	Test	12.7489	230.721	0.970908	Pass	0.00909582	11.7035	19.044	1	Pass	0.0190134	Chip01
S123-A20	BF083-003-1223_022	Unknown	0		Test	Cf04931159_m1	Test	12.493	284.332	0.935436	Pass	0.00909582	11.3123	25.2399	1	Pass	0.0190134	Chip01
S122-A20	BF083-003-1223_014	Unknown	0		Test	Cf04931159_m1	Test	12.0309	414.619	0.866678	Pass	0.00909582	10.8605	34.9439	1	Pass	0.0190134	Chip01
S121-A20	BF083-003-1223_006	Unknown	0		Test	Cf04931159_m1	Test	11.9076	458.548	0.980567	Pass	0.00909582	10.8623	34.8969	1	Pass	0.0190134	Chip01
S136-A20	BF083-003-1223_078	Unknown	0		Test	Cf04931159_m1	Test	12.1508	375.963	0.877508	Pass	0.00909582	11.031	30.9072	1	Pass	0.0190134	Chip01
S137-A20	BF083-003-1223_086	Unknown	0		Test	Cf04931159_m1	Test	11.9141	456.115	0.992701	Pass	0.00909582	10.7832	36.9423	1	Pass	0.0190134	Chip01
S138-A20	BF083-003-1223_094	Unknown	0		Test	Cf04931159_m1	Test	12.4554	293.178	0.923532	Pass	0.00909582	11.3227	25.0505	1	Pass	0.0190134	Chip01
S135-A20	BF083-003-1223_070	Unknown	0		Test	Cf04931159_m1	Test	12.2197	355.391	0.876558	Pass	0.00909582	11.0956	29.5017	1	Pass	0.0190134	Chip01
[truncated: 2,618 more rows]

## Sheet: Data
BF083-002	Biotest Facility Project number:	Assay ID	Cf02622425_m1	Cf02624262_m1	Cf02647245_m1	Cf01552709_m1	Cf02713195_u1	Cf02697525_m1	Cf02624089_m1	Cf02727746_g1	Cf04931159_m1	Cf04419463_gH	Cf02690456_g1
BTF ID	Chip	Gene name	Bcl-2	IL-18	IL1R1	ZO-1	Claudin-1	E-cadherin	Ocludin	BAX	ACTB	GAPDH	HPRT
NEC	Chip01		nd	nd	nd	nd	nd	nd	nd	nd	25.0793	nd	nd
NTC	Chip01		nd	nd	nd	nd	nd	nd	nd	nd	23.3594	23.1687	nd	Std. Curve (ng for diff. dil)
STD_01	Chip01	3	12.6809	10.7118	14.893	13.3263	14.2185	9.63281	14.2139	12.2229	9.48737	4.85259	10.9315	1000
STD_02	Chip01	2.30103	14.7723	12.8633	17.1439	15.4858	16.4316	11.921	16.3745	14.2947	11.6375	6.90132	13.169	200
STD_03	Chip01	1.60206	17.1829	15.249	19.5787	17.7895	18.6701	14.1889	18.7247	16.6077	13.8627	9.13283	15.5433	40
STD_04	Chip01	0.90309	19.3889	17.6573	21.6193	20.1828	21.0601	16.6302	21.0876	18.8188	15.9933	11.4064	17.8468	8
STD_05	Chip01	0.20412	22.1909	19.9503	24.4265	21.9524	22.9286	18.9507	23.4239	21.1095	18.3046	13.6406	20.3068	1.6
STD_06	Chip01	-0.49485	nd	22.3048	25.3896	24.6092	24.6003	21.4033	27.0742	23.4503	20.5496	16.0503	22.6903	0.32
STD_07	Chip01	-1.19382	nd	24.9227	nd	26.5012	nd	23.6439	nd	25.5822	22.8526	18.4791	25.3038	0.064
STD_08	Chip01	-1.89279	nd	nd	nd	nd	nd	26.0013	nd	nd	25.1364	20.7131	nd	0.0128
Standard curves	Chip01	Slope	-3.38163	-3.3834	-3.1218	-3.16457	-3.01627	-3.35796	-3.58946	-3.21344	-3.20183	-3.2684	-3.41947
	Chip01	Efficiency	0.975672	0.97497	1.09088	1.07014	1.14553	0.98518	0.899299	1.04736	1.05268	1.02283	0.960843
	Chip01	R^2 (LINEARITY)	0.997528	0.99956	0.990421	0.998837	0.996448	0.99992	0.99183	0.999812	0.99985	0.999538	0.999578
# of points on std. curve
BF083-003-1223_001	Chip01		15.1825	14.208	18.4723	16.1931	17.2045	12.6574	16.6831	13.784	11.2051	6.86255	13.6489
BF083-003-1223_002	Chip01		14.7998	13.7908	18.1085	15.6864	16.5232	12.3655	16.4612	13.2118	10.8458	6.49814	13.3665
BF083-003-1223_003	Chip01		14.8746	13.7625	18.4127	15.7424	16.8708	12.4179	16.5194	13.3406	11.2385	6.54131	13.4284
BF083-003-1223_004	Chip01		14.8977	14.0351	18.5664	15.9143	16.6163	12.5977	16.8879	13.4686	11.9333	6.56157	13.5903
BF083-003-1223_005	Chip01		14.8103	13.8565	18.1839	15.7984	16.942	12.5641	16.5183	13.3451	11.3751	6.52748	13.4215
BF083-003-1223_006	Chip01		14.6145	13.5201	18.1857	15.536	16.3593	12.1497	16.2111	13.1342	10.8623	6.3582	13.3458
BF083-003-1223_007	Chip01		14.6539	13.6056	18.1391	15.535	16.3825	12.1384	16.1286	13.1096	11.2845	6.40951	13.3045
BF083-003-1223_008	Chip01		14.9565	14.4018	18.6418	16.2018	17.0823	12.5357	16.62	13.6395	11.4477	6.8337	13.8045
BF083-003-1223_009	Chip01		14.889	14.0244	18.6888	16.1583	17.38	12.5992	16.8772	13.5255	11.2612	6.62184	13.436
BF083-003-1223_010	Chip01		14.9995	14.0496	18.572	15.9266	16.9688	12.7035	16.6961	13.6605	11.5567	6.69924	13.5618
BF083-003-1223_011	Chip01		15.0103	13.9998	18.1858	15.7785	16.6537	12.6362	16.7808	13.5166	11.3034	6.61376	13.6619
BF083-003-1223_012	Chip01		15.0251	14.1163	18.3849	16.0465	16.8604	12.8794	17.0368	13.6774	11.5444	6.70686	13.8055
BF083-003-1223_013	Chip01		14.6548	13.6247	17.8559	15.6181	16.3699	12.3312	16.5333	13.1946	11.2733	6.36146	13.3136
BF083-003-1223_014	Chip01		14.5814	13.6335	18.3928	15.6192	16.4317	12.2709	16.3405	13.1701	10.8605	6.27297	13.2334
BF083-003-1223_015	Chip01		14.518	13.4802	17.9196	15.523	16.2124	12.1732	16.3103	13.1234	11.1128	6.3977	13.2053
BF083-003-1223_016	Chip01		14.8258	13.9297	18.0512	15.8778	16.8149	12.3737	16.47	13.5167	11.4461	6.60107	13.4878
BF083-003-1223_017	Chip01		15.2064	14.0299	18.6586	16.21	17.1618	12.7763	16.6691	13.4316	11.3917	6.67167	13.434
BF083-003-1223_018	Chip01		15.1999	14.0452	18.9988	16.3388	17.4396	12.933	17.0031	13.7529	11.7013	6.64742	13.6787
BF083-003-1223_019	Chip01		15.4972	14.3555	18.6331	16.4775	16.7157	13.0192	17.034	13.9163	12.1127	6.90417	13.9659
BF083-003-1223_020	Chip01		15.1316	14.1656	18.5063	16.0607	16.7292	12.8578	16.8402	13.7104	11.8181	6.66086	13.7383
BF083-003-1223_021	Chip01		14.7006	13.6153	17.8181	15.765	15.904	12.287	16.439	13.3982	11.1851	6.38367	13.4331
BF083-003-1223_022	Chip01		14.8438	13.7655	17.9042	15.8588	16.096	12.4539	16.4132	13.461	11.3123	6.3693	13.4405
BF083-003-1223_023	Chip01		14.6349	13.6826	18.047	15.7396	16.4696	12.3842	16.5431	13.3124	11.2406	6.31624	13.3011
BF083-003-1223_024	Chip01		15.0058	14.1533	18.2779	16.0297	16.6242	12.6622	16.8217	13.657	11.5042	6.61591	13.7738
BF083-003-1223_025	Chip01		14.7978	13.4429	17.9015	15.6902	15.84	12.1025	16.1836	13.1971	10.9414	6.27157	13.0894
BF083-003-1223_026	Chip01		15.1611	14.1454	18.5118	16.2491	17.0318	12.7458	16.5346	13.6431	11.5179	6.7904	13.6523
BF083-003-1223_027	Chip01		15.5496	15.1222	19.5296	16.6987	17.6564	13.573	17.3926	14.2818	11.892	7.21634	14.3882
BF083-003-1223_028	Chip01		15.0076	14.0922	18.2439	16.0886	16.5237	12.616	16.5276	13.5011	11.5009	6.51258	13.6205
BF083-003-1223_029	Chip01		15.0055	13.843	18.0992	15.7173	16.1751	12.4808	16.4801	13.419	11.1612	6.55814	13.6283
BF083-003-1223_030	Chip01		14.6486	13.55	17.6197	15.7254	15.8337	12.1043	16.1979	13.0422	11.0843	6.21944	13.2912
BF083-003-1223_031	Chip01		14.9043	13.8062	17.8579	15.7495	16.0967	12.453	16.321	13.5349	11.4013	6.53234	13.5808
BF083-003-1223_032	Chip01		14.8535	13.5961	17.8521	15.5015	16.0121	12.2187	16.2683	13.123	11.2614	6.36897	13.4083
BF083-003-1223_033	Chip01		14.5587	12.8012	17.3242	15.1447	15.557	11.735	15.6477	12.7232	10.7769	5.94991	12.6887
BF083-003-1223_034	Chip01		15.1895	14.1591	18.5336	16.2011	16.6033	12.8645	16.5298	13.7004	11.744	6.79402	13.8329
BF083-003-1223_035	Chip01		15.1445	14.1611	18.5367	16.2413	16.9923	12.8343	16.5423	13.6426	11.6392	6.72893	13.6243
BF083-003-1223_036	Chip01		15.5247	14.3634	18.9774	16.3875	17.3855	13.2624	17.3152	13.9695	12.0885	7.06032	14.1332
BF083-003-1223_037	Chip01		14.9516	14.0433	18.1805	15.9634	16.2965	12.661	16.4191	13.3688	11.2911	6.57513	13.6105
BF083-003-1223_038	Chip01		14.9942	14.0166	18.0844	16.1539	16.8157	12.6343	16.5699	13.351	11.1579	6.4822	13.6611
BF083-003-1223_039	Chip01		15.0745	14.3178	18.2826	16.2533	16.7958	12.879	16.6581	13.5162	11.5644	6.65586	13.8971
BF083-003-1223_040	Chip01		15.0516	14.2657	18.3119	16.1391	16.8723	12.6644	16.7875	13.5626	11.7603	6.67672	13.7191
BF083-003-1223_041	Chip01		14.7969	13.2009	17.4629	15.4877	16.3912	11.9103	16.1336	13.1794	11.2615	6.43221	12.9426
BF083-003-1223_042	Chip01		15.1641	13.8274	17.9159	16.2384	17.2251	12.6669	16.6846	13.5992	12.0371	6.79658	13.6031
BF083-003-1223_043	Chip01		15.2603	14.039	18.5201	16.2416	17.2359	12.7587	16.7647	13.673	11.8186	6.98538	13.6786
BF083-003-1223_044	Chip01		15.4025	14.2116	18.7482	16.4772	17.5383	12.9754	16.8222	13.779	12.5201	7.00087	13.8313
BF083-003-1223_045	Chip01		15.6547	15.1327	19.6367	17.0664	17.9041	13.6893	17.4461	14.3834	12.2984	7.34969	14.5161
BF083-003-1223_046	Chip01		15.1306	14.4222	18.7396	16.5418	17.0396	13.0722	17.0052	13.8414	11.7035	6.92017	13.9863
BF083-003-1223_047	Chip01		15.1825	14.4959	18.7502	16.387	16.7305	12.9487	16.9445	13.6697	11.6524	6.82236	13.9343
BF083-003-1223_048	Chip01		15.157	14.2539	18.5186	16.2928	16.8807	13.0249	17.1079	13.7364	12.0823	6.74969	13.5805
BF083-003-1223_049	Chip01		14.59	13.7081	17.9798	15.5525	16.3469	12.2083	16.3127	13.0514	11.2078	6.14932	13.0566
BF083-003-1223_050	Chip01		15.4138	15.0104	19.2557	16.7337	16.9106	13.2593	17.0184	14.1169	12.0917	7.10019	14.2441
BF083-003-1223_051	Chip01		14.8576	14.3021	18.1755	15.971	16.3366	12.6282	16.5082	13.5878	11.6461	6.48754	13.5662
BF083-003-1223_052	Chip01		14.8202	14.2737	18.3202	16.0166	16.4984	12.6623	16.6023	13.5872	11.7055	6.61045	13.6072
BF083-003-1223_053	Chip01		16.3165	15.7183	20.1952	17.5151	17.7444	14.2945	17.8338	14.6964	12.9688	7.75846	14.8868
BF083-003-1223_054	Chip01		14.5641	14.8352	18.6198	15.923	16.938	12.8824	16.807	13.5145	11.6351	6.77723	13.5837
BF083-003-1223_055	Chip01		15.1967	14.4796	18.5683	16.3947	16.3965	12.8463	16.7287	13.7792	11.7356	6.76614	13.8718
BF083-003-1223_056	Chip01		14.5446	14.1953	18.3232	15.7005	16.1023	12.2339	16.5328	13.4157	11.1586	6.35636	13.269
BF083-003-1223_057	Chip01		15.1925	14.1462	18.3515	16.1007	16.9404	12.7682	16.9135	13.6335	11.3736	6.7156	13.6556
BF083-003-1223_058	Chip01		14.6565	13.6169	17.9462	15.6133	16.3997	12.2798	16.3784	13.271	11.2801	6.35483	13.2714
BF083-003-1223_059	Chip01		14.5485	13.3807	17.836	15.6357	16.2702	12.0321	16.1152	13.0881	10.8109	6.20953	13.0844
BF083-003-1223_060	Chip01		14.5994	13.4113	18.0361	15.4355	16.1813	12.2258	16.3712	13.1213	11.4677	6.26864	13.2073
BF083-003-1223_061	Chip01		15.0075	13.9888	18.5213	16.0391	16.8981	12.7534	16.5052	13.4206	11.7965	6.7388	13.6687
BF083-003-1223_062	Chip01		14.5079	13.5923	17.9397	15.6956	16.968	12.1597	16.1307	13.0174	11.3612	6.33916	13.0566
BF083-003-1223_063	Chip01		14.7115	15.041	18.5689	16.0678	17.3103	12.8167	16.8262	13.5839	11.4402	6.80561	13.8264
BF083-003-1223_064	Chip01		14.6267	13.5184	17.8623	15.5173	16.2462	12.1013	16.1004	13.0795	11.0719	6.31877	13.0152
BF083-003-1223_065	Chip01		14.0797	13.1848	17.4563	15.1728	16.2055	11.7076	15.9059	12.6789	10.4537	5.87584	12.6826
BF083-003-1223_066	Chip01		14.4292	13.5813	17.7796	15.3829	16.2123	11.9601	16.2138	12.9677	10.8351	6.2945	13.1276
BF083-003-1223_067	Chip01		14.256	13.2133	17.6079	15.3474	15.7849	11.8439	15.9678	12.7588	10.9383	5.98433	12.903
BF083-003-1223_068	Chip01		14.0724	13.0954	17.4325	15.237	15.8984	11.724	15.9356	12.5538	10.8619	5.90464	12.7739
BF083-003-1223_069	Chip01		14.1286	13.127	17.2905	15.2099	15.8638	11.6962	15.764	12.6068	11.0259	5.94322	12.7859
BF083-003-1223_070	Chip01		14.3705	13.2975	17.5644	15.5444	16.3794	12.0613	16.0771	12.8878	11.0956	6.17852	12.9689
BF083-003-1223_071	Chip01		14.6582	13.787	18.2748	15.877	16.5452	12.3474	16.2449	13.1305	11.3607	6.43533	13.2461
BF083-003-1223_072	Chip01		14.6502	14.9143	18.6405	16.2436	16.7923	12.867	16.7302	13.359	11.7101	6.78897	13.26
BF083-003-1223_073	Chip01		14.2226	13.185	17.612	15.1393	14.0692	11.8116	15.9224	13.0067	10.761	6.13431	13.0309
BF083-003-1223_074	Chip01		13.9619	12.7977	17.2883	14.9273	13.7886	11.5908	15.6077	12.8356	10.492	6.02798	12.8619
BF083-003-1223_075	Chip01		14.0991	13.0287	17.3464	15.0854	13.9944	11.8863	15.9495	12.9988	11.0383	6.17719	13.0693
BF083-003-1223_076	Chip01		14.1919	12.8857	17.4135	15.2023	13.9507	11.8264	15.9229	12.9247	10.9128	6.17622	13.0541
BF083-003-1223_077	Chip01		13.9469	12.6584	17.3208	14.8708	13.7578	11.7024	15.758	12.7906	11.1256	5.95743	12.8622
BF083-003-1223_078	Chip01		14.0274	12.8688	17.5176	15.073	13.9846	11.8346	15.9124	12.932	11.031	6.15428	12.9817
BF083-003-1223_079	Chip01		14.2425	13.1174	17.6469	15.4941	14.231	12.2088	16.0184	13.0664	11.4255	6.3376	13.1924
BF083-003-1223_080	Chip01		14.49	13.4649	17.5123	15.5451	14.2144	12.2383	16.0423	13.1425	11.4666	6.44656	13.1068
BF083-003-1223_081	Chip01		14.6636	11.7864	16.9364	15.2798	13.7807	11.7136	16.1418	12.7108	11.0588	6.02959	12.952
BF083-003-1223_082	Chip01		14.0868	13.1276	17.4507	15.0177	15.5327	11.838	15.9717	12.8033	10.9017	6.09426	12.881
BF083-003-1223_083	Chip01		14.3	13.4836	17.9411	15.2444	16.4889	12.0703	16.4358	12.9297	10.7386	6.28167	13.1004
BF083-003-1223_084	Chip01		14.3228	13.4638	17.7086	15.3308	16.1365	12.1112	16.372	13.1147	11.0654	6.30001	13.1991
BF083-003-1223_085	Chip01		14.5136	13.4588	17.6852	15.4066	16.0405	12.2575	16.7843	13.122	11.2016	6.45929	13.3396
BF083-003-1223_086	Chip01		14.0659	12.9397	17.055	14.9166	15.8754	11.6766	16.2556	12.8234	10.7832	5.98104	12.781
BF083-003-1223_087	Chip01		14.354	13.3932	17.8196	15.381	16.1741	12.0291	16.5091	13.1002	10.9793	6.32874	13.1479
BF083-003-1223_088	Chip01		14.3592	13.4163	17.5778	15.3942	16.407	12.1234	16.5877	13.0748	11.0627	6.26225	12.9531
BF083-003-1223_089	Chip01		15.073	14.1568	18.4373	16.1146	17.0301	12.7145	16.6818	13.6729	11.296	6.87913	13.5811
BF083-003-1223_090	Chip01		15.1313	12.6416	17.5002	15.7687	15.6536	12.2897	16.7138	13.3512	11.5708	6.43261	13.5236
BF083-003-1223_091	Chip01		14.9422	14.0165	18.5563	15.9766	16.935	12.6563	16.9684	13.6561	11.7237	6.77091	13.7655
BF083-003-1223_092	Chip01		14.99	14.0441	18.4592	16.0573	16.9988	12.7186	16.9597	13.6461	11.5044	6.83681	13.8184
BF083-003-1223_093	Chip01		15.0307	14.0423	18.5114	15.9313	16.9833	12.772	17.129	13.7291	11.7331	6.87709	13.8434
BF083-003-1223_094	Chip01		14.7639	13.8922	18.1754	15.8412	16.8518	12.5736	16.8621	13.44	11.3227	6.65588	13.6112
BF083-003-1223_095	Chip01		14.7558	13.3581	18.1157	15.5797	16.1608	12.0341	16.3369	13.2181	11.2308	6.3331	13.2978
BF083-003-1223_096	Chip01		14.9494	14.0419	18.3179	16.0856	16.9347	12.7238	17.2775	13.6979	11.4135	6.61955	13.6085
BF083-003-1223_097	Chip01		14.2477	13.5122	17.8896	15.3613	16.1861	12.0139	16.3165	12.8203	10.9461	6.19747	12.9347
BF083-003-1223_098	Chip01		14.0721	13.6	17.9819	15.3893	15.824	12.0447	16.1147	12.8207	11.177	6.26526	13.0336
BF083-003-1223_099	Chip01		14.8818	12.4711	17.2372	15.5456	15.4168	12.0277	16.5148	12.9221	11.4873	6.3375	13.3982
BF083-003-1223_100	Chip01		14.2178	13.1512	17.7259	15.4536	13.6885	12.228	16.2326	13.1594	11.7351	6.64854	13.4677
BF083-003-1223_101	Chip01		13.7821	12.4512	17.0204	14.8006	13.0552	11.577	15.5688	12.743	11.278	6.22131	12.9873
BF083-003-1223_102	Chip01		13.5416	12.2822	16.96	14.5229	12.8615	11.3544	15.5568	12.534	10.8891	5.94721	12.6718
BF083-003-1223_103	Chip01		13.9856	12.5978	17.2502	14.999	13.3651	11.697	15.8233	12.9453	11.4577	6.37139	13.093
BF083-003-1223_104	Chip01		13.9744	12.6554	17.3388	15.0602	13.354	11.8789	15.74	12.932	11.4569	6.37315	13.0352
BF083-003-1223_105	Chip01		13.6066	12.4525	17.2579	14.7386	13.0918	11.4385	15.4979	12.6545	10.6006	5.98468	12.7087
BF083-003-1223_106	Chip01		13.8111	12.7476	17.2801	14.9561	13.4205	11.7281	15.7278	12.7873	11.2853	6.33781	13.0299
BF083-003-1223_107	Chip01		13.9725	12.9531	17.4543	15.0897	13.5337	11.9011	15.8865	12.9224	10.9679	6.53973	13.202
BF083-003-1223_108	Chip01		14.2232	11.6612	16.5996	14.9498	13.2898	11.6325	16.0295	12.7837	11.3325	6.15817	12.982
BF083-003-1223_109	Chip01		13.3515	12.2951	16.8964	14.3809	13.2712	11.1455	15.4809	12.4004	10.48	5.74138	12.4644
BF083-003-1223_110	Chip01		14.0994	13.0934	17.7519	15.047	14.1953	11.977	16.394	13.056	11.389	6.48942	13.2979
BF083-003-1223_111	Chip01		14.1298	12.9829	17.5773	15.0283	14.0277	11.9307	16.2938	13.205	11.3865	6.41736	13.3403
BF083-003-1223_112	Chip01		14.0185	12.8252	17.436	14.9373	14.1287	11.836	16.2546	12.8418	11.5	6.18207	13.0244
BF083-003-1223_113	Chip01		13.9313	12.5857	17.3783	15.0159	14.128	11.5192	15.9639	12.6338	10.8789	6.10022	12.7885
BF083-003-1223_114	Chip01		14.1505	12.9826	17.4734	15.1806	14.1826	11.9143	16.2464	12.9508	11.4157	6.39415	13.0473
BF083-003-1223_115	Chip01		14.0195	12.8599	17.4147	14.9306	14.1657	11.7271	16.059	12.8869	11.4687	6.30567	13.0077
BF083-003-1223_116	Chip01		13.844	12.8169	17.3471	14.9791	14.0458	11.6975	15.8023	12.7522	11.2007	6.28248	12.8213
BF083-003-1223_117	Chip01		14.3419	11.7193	16.6357	14.9219	13.8216	11.6697	16.1209	12.7458	11.4459	6.11729	12.859
BF083-003-1223_118	Chip01		14.4273	13.4889	17.7649	15.1187	16.4075	12.0972	16.2676	12.9548	11.2804	6.45095	13.114
BF083-003-1223_119	Chip01		14.1876	13.1174	17.4646	14.9742	16.1001	11.849	16.0276	12.8091	11.3127	6.31237	12.8441
BF083-003-1223_120	Chip01		14.259	13.3636	17.5754	15.001	16.0885	11.8923	16.2259	13.0074	11.0257	6.3082	13.1183
BF083-003-1223_121	Chip01		14.119	12.7552	17.1181	14.9631	16.0279	11.5176	16.0026	12.5388	10.4505	5.99295	12.6787
BF083-003-1223_122	Chip01		14.0512	12.9378	17.1736	14.9316	16.1447	11.6565	15.8535	12.674	10.7947	5.99585	12.7757
BF083-003-1223_123	Chip01		15.0273	14.1072	18.2328	15.7272	16.9047	12.6034	16.9045	13.5938	12.1866	6.73372	13.7598
BF083-003-1223_124	Chip01		14.1188	13.0026	17.0809	14.9998	15.9314	11.6085	15.9062	12.6163	10.9718	5.99254	12.7565
BF083-003-1223_125	Chip01		14.2538	13.0712	17.5101	15.2464	15.8943	11.901	15.9646	12.8724	10.8724	6.23145	12.9018
BF083-003-1223_126	Chip01		14.609	12.5581	17.2534	15.3983	15.3624	12.1341	16.0888	12.6856	11.7144	6.1518	13.0427
BF083-003-1223_127	Chip01		14.2912	13.0062	17.659	15.0851	15.1916	11.7689	15.8042	12.7494	10.9343	6.07202	12.9288
BF083-003-1223_128	Chip01		13.9809	12.765	17.295	14.8129	14.9386	11.5359	15.6222	12.5735	11.3248	5.82524	12.7775
BF083-003-1223_129	Chip01		15.1683	14.061	18.3811	16.0809	15.9579	12.6253	16.8938	13.4864	12.14	6.79264	13.733
BF083-003-1223_130	Chip01		15.1699	14.1083	18.2975	15.9582	16.2027	12.8157	16.806	13.6171	12.2253	6.80619	13.9143
BF083-003-1223_131	Chip01		15.2062	14.2608	18.7441	16.2436	16.1565	12.923	16.9392	13.7895	12.0721	6.93659	14.0465
BF083-003-1223_132	Chip01		15.221	14.0978	18.5959	16.0731	16.0359	12.8465	16.956	13.717	12.4179	6.8273	13.8639
BF083-003-1223_133	Chip01		14.7082	13.5411	18.2114	15.782	15.682	12.3403	16.3469	13.1956	11.6854	6.40866	13.394
BF083-003-1223_134	Chip01		14.7269	13.5367	18.3835	15.5623	15.9203	12.4153	16.2963	13.0859	11.9185	6.4375	13.2469
BF083-003-1223_135	Chip01		14.9141	12.2191	17.0545	15.4182	14.8277	12.0373	16.451	12.6164	12.0405	6.12798	13.107
BF083-003-1223_136	Chip01		14.0286	12.9639	17.6427	15.1139	13.2001	12.1059	15.9731	12.9145	11.6802	6.38528	13.0796
BF083-003-1223_137	Chip01		15.111	13.9709	18.6477	16.1358	14.3114	13.0444	16.9118	13.848	12.1569	7.39144	14.143
BF083-003-1223_138	Chip01		14.7933	13.7228	18.5881	16.0131	14.0566	12.807	16.6527	13.8096	12.2981	7.08271	13.9007
BF083-003-1223_139	Chip01		14.8256	13.5034	18.2572	15.8563	14.0253	12.6558	16.8761	13.6494	12.3451	7.07186	13.9339
BF083-003-1223_140	Chip01		14.9152	13.4513	18.2788	15.9463	14.1407	12.7547	16.6692	13.7418	12.5263	7.10909	13.9465
BF083-003-1223_141	Chip01		14.5977	13.1464	18.0866	15.6044	13.8697	12.3909	16.48	13.4457	11.8393	6.80629	13.6927
BF083-003-1223_142	Chip01		14.7781	13.6121	18.2528	16.0622	14.1857	12.7525	16.8172	13.5507	12.0724	6.96355	13.9027
BF083-003-1223_143	Chip01		14.9219	13.9987	18.6979	16.2259	14.1431	13.0906	16.6508	13.6929	12.531	7.13581	14.1598
BF083-003-1223_144	Chip01		14.7786	12.5799	17.514	15.6563	13.5968	12.2687	16.5661	13.219	12.359	6.58449	13.6362
BF083-003-1223_145	Chip01		15.2939	14.707	18.8012	16.3371	16.8312	13.024	17.5329	13.6497	12.229	6.97037	13.8559
BF083-003-1223_146	Chip01		15.5709	14.89	19.0163	16.6083	17.3505	13.0915	17.8515	14.0067	12.47	7.17798	14.2377
BF083-003-1223_147	Chip01		15.1924	14.7974	18.7104	16.4239	16.8563	12.9448	17.3576	13.6164	12.5063	6.77796	14.0615
BF083-003-1223_148	Chip01		15.2629	14.6687	18.682	16.1479	16.3284	12.8461	17.2076	13.7362	12.47	6.81892	13.9663
BF083-003-1223_149	Chip01		16.3012	15.8595	19.8653	17.3159	17.5317	14.1981	18.2486	14.7979	13.2959	7.72733	15.2054
BF083-003-1223_150	Chip01		15.1658	14.4428	18.6096	16.2367	16.2529	12.8452	16.9716	13.5553	12.0985	6.65855	13.8094
BF083-003-1223_151	Chip01		15.4012	14.7224	18.9264	16.436	16.5939	12.9687	17.1363	13.7332	12.2566	6.93186	14.0113
BF083-003-1223_152	Chip01		15.3647	14.1784	18.6063	16.1951	16.7246	12.8329	16.7546	13.472	12.2174	6.76496	13.7062
BF083-003-1223_153	Chip01		15.3284	13.6113	17.9234	16.0537	15.6526	12.4193	17.0151	13.2957	11.7961	6.44671	13.6591
BF083-003-1223_154	Chip01		15.3216	14.4881	19.1361	16.4766	17.2194	13.1186	17.0995	13.9908	12.2797	7.09594	14.1185
BF083-003-1223_155	Chip01		15.5327	14.8072	19.2322	16.5466	16.9329	13.292	17.333	14.2344	12.0897	7.20242	14.3963
BF083-003-1223_156	Chip01		15.3212	14.4761	19.2208	16.4439	16.4203	13.0921	17.2401	14.1126	12.5642	7.11994	14.3474
BF083-003-1223_157	Chip01		15.3858	14.0668	18.6095	16.238	16.2643	12.9449	16.8892	13.872	12.093	6.7739	13.9823
BF083-003-1223_158	Chip01		15.3238	13.9162	18.8632	16.2264	16.474	12.9863	16.9159	13.9236	12.3513	6.8891	13.9216
BF083-003-1223_159	Chip01		15.2729	13.6604	18.6163	16.1981	16.0735	12.697	16.6098	13.5632	11.9252	6.60919	13.7458
BF083-003-1223_160	Chip01		15.1237	13.1444	18.3248	15.7724	15.8892	12.4865	16.1854	13.2898	11.9382	6.55721	12.9841
BF083-003-1223_161	Chip01		15.4579	13.7135	18.5666	16.0929	16.2011	12.6303	16.4465	13.6063	11.5876	6.95064	13.6909
BF083-003-1223_162	Chip01		16.5671	14.5415	19.2746	17.3093	16.7265	13.7158	17.7613	14.8168	12.8183	7.59474	14.9955
BF083-003-1223_163	Chip01		15.6831	16.0673	20.2036	16.9591	18.4069	13.9533	17.9658	14.6119	12.9293	7.75924	14.974
BF083-003-1223_164	Chip01		15.7451	15.8512	19.7088	16.8592	18.3454	13.7706	17.7709	14.4366	12.6095	7.3723	14.67
BF083-003-1223_165	Chip01		16.6357	17.0329	21.4339	17.8874	19.495	14.9959	18.9096	15.5219	13.8263	8.47703	15.7948
BF083-003-1223_166	Chip01		17.0792	16.7346	21.4594	18.2249	18.8359	15.101	18.9188	15.6131	13.5965	8.52709	15.8642
BF083-003-1223_167	Chip01		14.7487	14.076	18.4089	15.9157	17.1221	12.6509	16.5169	13.3484	12.0758	6.66236	13.4675
BF083-003-1223_168	Chip01		14.8063	13.5859	18.2101	15.6322	16.7393	12.2438	16.1807	13.1096	11.6488	6.47691	13.0298
BF083-003-1223_169	Chip01		14.3426	13.0981	17.8866	15.2029	16.3562	11.7713	15.8953	12.8563	11.2832	6.19193	12.8442
BF083-003-1223_170	Chip01		15.5888	14.6431	19.1	16.734	17.6418	13.1771	16.9245	14.004	11.99	7.291	14.167
BF083-003-1223_171	Chip01		15.4425	14.2635	18.9703	16.3938	16.9286	13.1077	16.8782	13.8371	12.2608	6.88675	13.9745

## Sheet: Assays
Assay ID (HsXXXX)	Gene Symbol
Cf02622425_m1	Bcl-2
Cf02624262_m1	IL-18
Cf02647245_m1	IL1R1
Cf01552709_m1	ZO-1
Cf02713195_u1	Claudin-1
Cf02697525_m1	E-cadherin
Cf04931159_m1	ACTB
Cf04419463_gH	GAPDH
Cf02690456_g1	HPRT
Cf02727746_g1	BAX
Cf02624089_m1	Ocludin
